# Supplementary material for: SKA1 promotes oncogenic properties in oral dysplasia and oral squamous cell carcinoma, and augments resistance to radiotherapy
Source: Mol Oncol. 2024 Dec 10;19(4):1054–74. doi: 10.1002/1878-0261.13780 (PMC11977640; doi:10.1002/1878-0261.13780)
Supplement: Supplementary file 2 — Table S1. Overview of publicly available datasets used for identification of genes consistently dysregulated in OSCC, for survival analysis, and for pseudotime analysis. Table S2. Oligonucleotides and primers used for cloning of shRNAs and of the SKA1 cDNA, and qRT‐PCR primers. Table S3. List of 629 genes that were consistently dysregulated between OSCC and normal oral mucosa in all 9 datasets. Table S4. Results of the gene ontology analysis of the 629 genes consistently dysregulated between OSCC and normal oral mucosa (Table S3). Table S5A. Correlation between SKA1 expression and clinical parameters, and Cox regression analysis in OSCC dataset GSE41613. Table S5B. Correlation between SKA1 expression and clinical parameters, and Cox regression analysis of the 65 OSCC patients contained in dataset GSE65858. Table S5C. Correlation between SKA1 expression and clinical parameters, and Cox regression analysis for the 126 patients in the TCGA OSCC dataset who had received radiotherapy. Table S6A. Genes differentially expressed between CAL‐33_vec and CAL‐33_SKA1 cells (RNA‐seq analysis). Table S6B. Genes differentially expressed between MSK‐Leuk1_vec and MSK‐Leuk1_SKA1 cells (RNA‐seq analysis). Table S7. List of the 549 genes that were consistently correlated with SKA1 in the datasets TCGA, GSE30784, GSE41613, GSE42743, GSE25099, and GSE65858. Table S8A. Results of the gene set enrichment analysis of the DEGs between CAL‐33_vec and CAL‐33_SKA1 cells (Supplementary Table S6A). Table S8B. Results of the gene set enrichment analysis of the DEGs between MSK‐Leuk1_vec and MSK‐Leuk1_SKA1 cells (Supplementary Table S6B). Table S9. Results of the gene ontology analysis of the 110 genes that are consistently dysregulated between OSCC and normal oral mucosa with a log2 fold change of >1. [file MOL2-19-1054-s001.xlsx]

## Sheet: S1 (data sets)
Supplementary Table S1. Overview of publicly available data sets used for identification of genes consistently dysregulated in OSCC, for survival analysis, and for pseudotime analysis.
DEGs, deregulated genes; HPV, human papilloma virus; n, number; OSCC, oral squamous cell carcinoma.
data set / accession number	method	platform	n samples (total)	n samples (normal)	n samples (dysplasia)	n samples (OSCC)	n samples (other) *	HPV information	method for determination of HPV status	paired samples (OSCC, normal)	types of analyses	n upregulated genes (OSCC vs. normal) FDR < 0.05	n downregulated genes (OSCC vs. normal) FDR < 0.05
TCGA	RNA-sequencing	Illumina HiSeq2000	523	19	-	221	283	available	p16 immunohistochemistry or in situ hybridization	no	DEGs	4089	4474
GSE184616	RNA-sequencing	Illumina NovaSeq 6000	30	15	-	15	-	not available	-	yes	DEGs	4017	4567
GSE30784	microarray	Affymetrix Human Genome U133 Plus 2.0 Array	229	45	17	167	-	not available	-	no	DEGs, pseudotime	4508	4847
GSE42743	microarray	Affymetrix Human Genome U133 Plus 2.0 Array	103	29	-	71	3	not available	-	no	DEGs	3399	3342
GSE25099	microarray	Affymetrix Human Exon 1.0 ST Array	79	22	-	57	-	not available	-	no	DEGs	4105	5838
GSE6791	microarray	Affymetrix Human Genome U133 Plus 2.0 Array	84	14	-	32	38	available	array hybridization	no	DEGs	2630	3721
GSE31056	microarray	Affymetrix GeneChip Human Genome HG-U133 Plus 2 Array	96	23	-	23	50	not available	-	yes	DEGs	2940	2754
GSE37991	microarray	Illumina HumanRef-8 v3.0 expression beadchip	80	40	-	40	-	not available	-	yes	DEGs	5042	4818
GSE23558	microarray	Agilent-014850 Whole Human Genome Microarray 4x44K G4112F	32	5	-	27	-	not available	-	no	DEGs	1762	2219
GSE41613	microarray	Affymetrix Human Genome U133 Plus 2.0 Array	97	-	-	97	-	available	PCR	-	survival	-	-
GSE65858	microarray	Illumina HumanHT-12 V4.0 expression beadchip	270	-	-	65	205	available	INNO-LiPA (line probe assay)	-	survival	-	-
* Other samples include non-OSCC HNSCC and HPV+ OSCC samples.

## Sheet: S2 (primers)
Supplementary Table S2: Oligonucleotides and primers used for cloning of shRNAs and of the SKA1 cDNA, and qRT-PCR primers.
shRNAs against human SKA1 (Fellmann et al. 2013 (PMID: 24332856))
	97-mer	shRNA ID	Target
shCtrl	CCACAGATGTATAGATAAGCATTATAATTCCTATGCCTACTGCCTCGGATGCTGTTGACAGTGAGCGCAGGAATTATAATGCTTATCTATAGTGAAG	shRen.713	Renilla luciferase
shSKA1_1	TGCTGTTGACAGTGAGCGCAGGCAGTAATTAGTAAATATATAGTGAAGCCACAGATGTATATATTTACTAATTACTGCCTTTGCCTACTGCCTCGGA	shSKA1.698	SKA1 CDS (binds to positions +509 to +529 relative to the start of the CDS of NM_145060)
shSKA1_2	TGCTGTTGACAGTGAGCGATAGGCACATAATGGAACTAAATAGTGAAGCCACAGATGTATTTAGTTCCATTATGTGCCTAGTGCCTACTGCCTCGGA	shSKA1.1809	SKA1 3’-UTR (binds to positions +1620 to +1640 relative to the start of the CDS of NM_145060)
	Target specific sequences (sense and anti-sense) are shown in bold blue letters.
Primers for amplification of shRNAs and of the SKA1 cDNA
Forward primer		Reverse primer
5'miR-XhoI	5'-CAGAAGGCTCGAGAAGGTATATTGCTGTTGACAGTGAGCG-3' (from Fellmann et al. 2013 (PMID: 24332856))	3'miR-EcoRI	5'-CTAAAGTAGCCCCTTGAATTCCGAGGCAGTAGGCA-3' (from Fellmann et al. 2013 (PMID: 24332856))
SKA1_outer_fwd	5'-AGGTTGGAGTCTGTGTGTTGG-3'	SKA1_outer_rev	5'-GGTATGTTCAAAAGTTCACAAGGGA-3'
SKA1_BamHI_fwd	5'-CACGGATCCGCCACCATGGCCTCGTCAGATCTGGA-3'	SKA1_XhoI_rev	5'-CACCTCGAGTCAGGTTATAACATAACGAGTAAGT-3'
	Restriction sites in primers are underlined.
	The start codon of SKA1 is shown in green bold letters.
	The stop codon of SKA1 is shown in orange bold letters.
qRT-PCR primers
Forward primer		Reverse primer
B2M_fwd	5’-ATGAGTATGCCTGCCGTGTGA-3’	B2M_rev	5’-GGCATCTTCAAACCTCCATG-3’
KIF23_fwd	5'-TGGGAGAAAGAATGTGAGCGT-3'	KIF23_rev	5'-AGCCTTCAGTTGTTTCAGCTTT-3'
NDC80_fwd	5'-TTGATGACCGCTGTCCTGTC-3'	NDC80_rev	5'-GCGCTTCATGCTTATGACCTTT-3'
SKA1_fwd	5’-TCCTTCCCATTTGCCTCAAGT-3’	SKA1_rev	5’-AGGCTTCTTTACGGGTTCAGG-3’
SKA2_fwd	5’-ACTACAGAAGCAAACAGACCTGG-3’	SKA2_rev	5’-GAATTGCTCTGCCGCAGTTT-3’
SKA3_fwd	5’-TGCTCAGAACACCTACACCTC-3’	SKA3_rev	5’-TACTGGGTGGCACTGCTTTA-3’

## Sheet: S3 (DEGs)
Supplementary Table S3. List of 629 genes that were consistently dysregulated between OSCC and normal oral mucosa in all 9 data sets.
FDR, false discovery rate; log2FC, log2 fold change.
		TCGA		GSE184616		GSE30784			GSE42743			GSE25099			GSE6791			GSE31056			GSE37991			GSE23558
EntrezID	gene symbol	FDR	log2FC	FDR	log2FC	probe set	FDR	log2FC	probe set	FDR	log2FC	probe set	FDR	log2FC	probe set	FDR	log2FC	probe set	FDR	log2FC	probe set	FDR	log2FC	probe set	FDR	log2FC
4312	MMP1	1.49348e-25	6.65478	8.357e-43	9.93455	204475_at	2.14894e-53	9.08019	204475_at	2.80132e-14	5.16265	3388807	8.14704e-34	6.41146	204475_at	3.23272e-10	6.23299	4312_at	7.47367e-08	6.85294	ILMN_1726448	4.84962e-17	3.22324	A_23_P1691	2.70773e-08	5.12156
3237	HOXD11	6.46413e-24	5.77594	8.28216e-22	6.91966	214604_at	1.74314e-09	1.01739	214604_at	1.87234e-07	0.977495	2516807	0.000106541	0.611981	214604_at	9.76308e-05	0.976367	3237_at	0.000247713	1.46202	ILMN_1746158	2.85168e-10	1.71135	A_23_P143029	6.87093e-05	4.07489
4319	MMP10	2.68551e-12	4.96481	1.69956e-28	8.29862	205680_at	3.0107e-24	5.93239	205680_at	5.68835e-11	4.19628	3388785	5.24894e-21	4.6582	205680_at	2.25152e-06	4.05897	4319_at	1.90458e-07	6.75719	ILMN_1741847	5.58361e-16	3.33824	A_23_P13094	0.000326399	5.55932
11009	IL24	1.61651e-13	4.90471	1.52996e-42	8.03449	206569_at	1.52547e-16	3.39223	206569_at	1.51456e-06	1.53487	2377035	9.66183e-11	2.2346	206569_at	0.00521336	1.42426	11009_at	7.45431e-05	3.79958	ILMN_1725814	8.30911e-10	1.91933	A_24_P222740	0.00146038	4.10756
3624	INHBA	1.00512e-20	4.89221	3.60362e-24	5.78777	227140_at	1.75417e-37	5.75283	227140_at	1.50217e-15	4.17971	3047581	3.99934e-22	3.22819	227140_at	2.69502e-08	4.86417	3624_at	8.36698e-09	5.10304	ILMN_1719547	1.63799e-13	1.92785	A_23_P122924	2.4498e-08	4.92646
4314	MMP3	8.64682e-14	4.83821	6.0031e-39	8.37307	205828_at	3.13701e-32	6.65599	205828_at	2.14637e-09	3.22372	3388830	7.55782e-21	4.8817	205828_at	1.56633e-05	3.20705	4314_at	4.1394e-06	6.06339	ILMN_1784459	2.8174e-09	1.54672	A_23_P161698	0.000113838	5.85965
28234	SLCO1B3	8.42858e-07	4.33696	3.66433e-08	6.79777	206354_at	7.4049e-07	1.83758	206354_at	5.73275e-05	1.57754	3407629	5.86783e-07	2.04619	206354_at	0.0350881	1.09938	28234_at	0.000128955	3.6136	ILMN_1687319	6.64263e-10	3.63645	A_23_P105475	0.00774426	4.70226
3236	HOXD10	7.39636e-18	4.15993	3.46284e-20	5.53347	229400_at	1.71479e-21	3.14353	229400_at	3.27353e-06	1.83624	2516834	1.41144e-09	1.45867	229400_at	6.92809e-07	2.16813	3236_at	0.00081476	1.82365	ILMN_1714691	3.97662e-12	2.60782	A_23_P381368	0.0178749	2.06713
9447	AIM2	1.8254e-17	4.15349	4.62165e-21	3.80985	206513_at	2.29775e-16	2.80108	206513_at	1.45951e-08	1.80572	2439554	7.96839e-19	2.76975	206513_at	0.000392632	1.45566	9447_at	1.48594e-05	4.50181	ILMN_2214232	9.97334e-10	1.25883	A_32_P44394	0.00273522	2.422
3918	LAMC2	2.54014e-22	4.1172	3.55306e-30	5.11643	202267_at	3.28144e-36	5.00429	202267_at	9.2385e-13	2.94074	2371139	1.25337e-20	3.05448	202267_at	3.95064e-09	2.70866	3918_at	1.73495e-07	4.93831	ILMN_1653824	7.46864e-16	2.03951	A_23_P201636	0.000523624	2.72226
163071	ZNF114	1.03148e-20	3.99226	5.04499e-10	2.43507	1552946_at	3.43289e-07	1.15122	1552946_at	0.000171853	0.735296	3837707	4.08302e-05	0.719648	1552946_at	0.00651857	0.679983	163071_at	0.000150602	1.92773	ILMN_2164290	9.03796e-16	2.51183	A_23_P368779	0.00016589	3.91035
8038	ADAM12	3.9128e-18	3.92486	8.53657e-25	4.89349	226777_at	1.00638e-36	4.85778	226777_at	6.84767e-12	2.61971	3311832	1.29376e-11	1.99608	226777_at	0.000356021	1.78419	8038_at	3.39616e-06	2.33394	ILMN_1785393	2.19507e-16	2.65767	A_23_P202327	0.00612781	1.67232
9636	ISG15	1.75024e-14	3.80728	3.14662e-17	3.56297	205483_s_at	7.05265e-31	3.9818	205483_s_at	3.15188e-10	2.76423	4053534	5.50906e-11	1.14743	205483_s_at	1.22911e-05	3.24312	9636_at	1.91937e-07	3.69188	ILMN_2054019	2.28467e-11	1.52368	A_23_P819	7.54528e-06	3.36724
7045	TGFBI	1.49342e-21	3.80067	1.81099e-18	3.84688	201506_at	8.25135e-23	2.56858	201506_at	4.53579e-09	1.54107	2829947	4.55985e-21	2.65538	201506_at	2.76017e-06	2.61162	7045_at	6.92364e-07	1.93814	ILMN_1663866	9.36217e-11	0.476122	A_23_P156327	0.0192811	1.75021
5054	SERPINE1	7.61774e-18	3.70408	4.90656e-30	6.13844	202628_s_at	8.76267e-39	6.04893	202628_s_at	2.39339e-07	1.87333	3016148	4.76026e-16	2.64203	202628_s_at	5.16868e-05	2.54077	5054_at	3.57725e-07	4.24057	ILMN_1744381	4.26067e-13	2.83819	A_32_P10403	4.82022e-05	3.04986
5744	PTHLH	6.55017e-16	3.6877	3.76879e-47	5.08482	210355_at	1.71981e-22	3.91658	210355_at	3.40227e-10	2.79905	3448744	2.52554e-17	2.49179	210355_at	2.10376e-06	3.28426	5744_at	4.33956e-08	6.00548	ILMN_2314169	2.97472e-14	2.74778	A_23_P2271	4.07569e-06	4.28354
2537	IFI6	7.49793e-15	3.59854	2.60566e-14	3.62126	204415_at	1.84141e-36	4.88788	204415_at	9.39861e-10	1.80145	2403261	4.75677e-22	2.80806	204415_at	1.92132e-06	2.17729	2537_at	2.67342e-06	3.64747	ILMN_2347798	2.38135e-18	2.87513	A_23_P201459	0.000280328	3.33145
1303	COL12A1	1.36468e-20	3.35152	1.72196e-20	4.55247	225664_at	8.33342e-22	2.415	225664_at	0.000107724	1.11744	2961177	1.89862e-06	1.28832	225664_at	0.00135223	1.8431	1303_at	3.72258e-06	2.47827	ILMN_1741695	5.46939e-16	1.01157	A_24_P291814	0.022805	1.72741
6373	CXCL11	1.92068e-05	3.32263	6.48023e-14	3.73031	211122_s_at	5.98564e-14	3.88364	211122_s_at	4.27452e-05	2.51919	2773972	3.08139e-14	4.30517	211122_s_at	0.0115385	1.83506	6373_at	0.000128986	4.21542	ILMN_2067895	3.99141e-07	2.31426	A_24_P20607	0.000513271	5.3195
6447	SCG5	5.93194e-15	3.19334	1.20651e-14	5.14352	203889_at	4.30566e-12	2.34211	203889_at	1.94549e-09	1.80825	3587495	4.65059e-10	1.22027	203889_at	0.00934284	1.21916	6447_at	0.00022976	3.38685	ILMN_2065773	1.48584e-10	1.66787	A_23_P62081	0.000825196	3.83395
5328	PLAU	2.39885e-25	3.1415	4.09156e-38	4.32441	205479_s_at	4.22592e-43	4.64715	205479_s_at	2.66851e-12	2.10668	3252036	8.507e-29	2.85137	205479_s_at	6.04333e-07	2.38865	5328_at	1.36848e-08	3.66691	ILMN_1656057	8.03579e-15	2.02477	A_23_P24104	3.42538e-07	2.98035
1288	COL4A6	5.74148e-13	3.11283	4.29106e-10	3.09515	213992_at	1.0678e-17	3.17513	213992_at	1.83859e-09	2.01476	4017538	2.31044e-08	0.975473	213992_at	0.00222388	1.69876	1288_at	0.00045513	2.24715	ILMN_1813021	1.48282e-16	2.78887	A_24_P915591	0.000887229	2.81711
11082	ESM1	1.57867e-16	3.0607	2.21944e-11	5.22035	208394_x_at	1.44516e-06	0.553303	208394_x_at	5.55607e-06	0.702824	2856995	3.23381e-07	1.04586	208394_x_at	0.0207216	0.70614	11082_at	0.000131292	2.99193	ILMN_2212878	2.03474e-10	2.34627	A_24_P37873	0.00465199	1.6391
1594	CYP27B1	1.39885e-14	3.04355	1.82119e-06	2.41216	205676_at	3.44778e-12	1.90618	205676_at	2.35248e-09	1.43816	3458819	7.14926e-07	0.989882	205676_at	0.000582999	1.1394	1594_at	1.31955e-05	2.98296	ILMN_1740418	7.7507e-12	1.65185	A_23_P36397	0.000555639	3.85763
115362	GBP5	5.81936e-07	3.02249	2.54658e-05	2.02456	238581_at	5.6498e-12	2.25025	238581_at	0.00110291	1.5284	2422035	9.10024e-19	3.79365	238581_at	0.0157832	1.44213	115362_at	0.000546996	2.87725	ILMN_2114568	1.03273e-09	1.7659	A_23_P74290	0.000603362	3.89697
6696	SPP1	1.33612e-06	2.99271	2.42282e-11	3.66735	209875_s_at	4.81747e-26	5.27424	209875_s_at	8.97845e-10	3.43116	2735027	2.47448e-14	3.467	209875_s_at	0.000346341	2.67905	6696_at	7.47367e-08	6.31052	ILMN_2374449	1.19903e-08	2.4744	A_23_P7313	6.02742e-05	4.93827
10644	IGF2BP2	7.2504e-23	2.97728	7.00551e-11	3.23613	218847_at	7.87666e-19	1.90235	218847_at	6.15419e-09	1.74169	2708922	2.84709e-15	1.82427	218847_at	0.000108638	1.39105	10644_at	0.000795577	1.4602	ILMN_1702447	1.88908e-12	0.65031	A_23_P95672	0.000446006	3.14803
2335	FN1	2.11426e-08	2.93372	1.79446e-18	4.7891	211719_x_at	9.29314e-15	2.25508	211719_x_at	2.54143e-05	1.17455	2598261	1.50739e-11	2.2528	211719_x_at	1.44643e-05	2.8444	2335_at	1.01963e-07	2.47642	ILMN_2366463	3.51893e-12	1.65113	A_24_P334130	0.0131401	2.81812
8614	STC2	1.05292e-16	2.87952	3.46284e-20	3.81994	203438_at	5.08461e-09	1.18378	203438_at	1.45941e-05	0.624712	2887490	1.13018e-08	0.924279	203438_at	0.0154551	0.857686	8614_at	0.000577327	1.83738	ILMN_1691884	6.01957e-12	1.22418	A_23_P110686	6.98681e-05	3.21314
2863	GPR39	8.2137e-11	2.87282	8.61467e-20	2.55231	229105_at	8.93467e-10	1.30165	229105_at	6.87852e-08	1.41757	2506570	1.39396e-09	1.41775	229105_at	0.00395594	1.19789	2863_at	0.0082056	0.965305	ILMN_1688768	0.0131246	0.122499	A_23_P79155	0.000579696	2.92347
57718	PPP4R4	1.47952e-09	2.85703	4.74604e-18	4.07836	233002_at	8.03448e-06	1.02055	233002_at	2.02134e-06	1.48541	3549605	1.53522e-09	1.78922	233002_at	0.0280416	1.0321	57718_at	0.00517228	1.76844	ILMN_2370019	3.261e-14	3.42263	A_23_P205367	9.89569e-05	4.154
8638	OASL	9.94643e-09	2.7885	2.31913e-17	3.30916	205660_at	7.97599e-23	3.65002	205660_at	3.93076e-05	1.2415	3474831	2.798e-16	1.89153	205660_at	0.00129137	1.40102	8638_at	0.000350425	3.2651	ILMN_1681721	1.73556e-13	2.86968	A_23_P139786	0.00785091	2.67451
54210	TREM1	9.41452e-09	2.7541	1.60927e-11	3.63152	219434_at	2.219e-11	2.10266	219434_at	4.88112e-05	0.667872	2953570	7.76716e-09	1.88227	219434_at	0.0155204	1.07164	54210_at	0.00113318	2.35577	ILMN_1688231	0.000297199	0.418726	A_23_P19333	0.007368	2.89226
684	BST2	2.10509e-09	2.75066	9.16465e-11	2.95508	201641_at	6.49897e-26	3.25277	201641_at	1.42824e-05	1.68518	3854454	1.01595e-11	1.55634	201641_at	0.000484217	2.2004	684_at	0.000462869	2.40076	ILMN_1723480	7.95625e-11	1.32419	A_23_P39465	0.000109686	2.67043
1282	COL4A1	2.18757e-20	2.72535	8.72867e-24	4.22285	211980_at	9.09544e-55	3.53197	211980_at	1.48534e-11	1.49468	3525313	3.69077e-21	1.7676	211980_at	5.85786e-08	2.54752	1282_at	5.86563e-07	1.92215	ILMN_1653028	2.37474e-15	1.02732	A_23_P65240	3.99321e-05	2.08955
91543	RSAD2	7.29869e-08	2.69069	1.23714e-07	2.37873	242625_at	1.21339e-15	2.9834	242625_at	7.23176e-06	1.99828	2468351	7.27403e-21	2.94324	242625_at	0.00129667	2.26093	91543_at	1.55216e-05	3.26174	ILMN_1657871	3.86759e-12	1.6087	A_24_P316965	9.50049e-05	4.56068
11226	GALNT6	9.802e-12	2.63411	2.11054e-08	3.41454	228303_at	5.47345e-08	1.74316	228303_at	1.74554e-08	1.52995	3454892	8.28738e-19	2.02171	228303_at	5.28419e-05	1.65647	11226_at	1.2072e-07	3.90749	ILMN_1677574	2.068e-08	1.47258	A_23_P204133	2.00258e-06	3.36216
10468	FST	6.1192e-10	2.5577	1.92923e-16	3.17606	226847_at	1.04283e-09	1.94074	226847_at	1.15067e-05	1.61659	2809399	6.78306e-19	2.91414	226847_at	0.000681715	1.99131	10468_at	0.00181774	2.11041	ILMN_1700081	8.57418e-11	1.25543	A_23_P110531	4.70253e-07	4.23473
8630	HSD17B6	1.13532e-22	2.54558	6.65444e-09	2.27759	37512_at	1.01285e-12	1.1506	37512_at	8.46008e-08	1.2112	3417703	0.0108199	0.254036	37512_at	0.000224573	1.22286	8630_at	1.47571e-05	2.47914	ILMN_1779855	1.92053e-09	1.50402	A_23_P25030	0.0114605	1.86287
1789	DNMT3B	8.9956e-19	2.54005	7.49467e-08	1.87608	220668_s_at	1.03464e-13	1.53654	220668_s_at	2.68244e-06	0.748647	3882012	6.87511e-05	0.576325	220668_s_at	0.002445	0.924537	1789_at	1.85069e-05	2.93577	ILMN_2328972	5.89307e-17	1.20225	A_23_P28953	0.0136206	1.45799
10272	FSTL3	3.39422e-13	2.53671	1.46812e-14	3.09601	203592_s_at	9.78802e-08	1.43872	203592_s_at	0.000257391	0.60993	3815097	4.50302e-06	0.676919	203592_s_at	0.0123861	0.559343	10272_at	6.27828e-05	1.70845	ILMN_1730670	4.10474e-10	1.27577	A_23_P209167	0.00240207	2.85077
3371	TNC	1.40912e-09	2.53494	1.56931e-25	4.18955	201645_at	2.25782e-32	3.19923	201645_at	4.09639e-10	2.27603	3222170	1.83561e-18	2.27516	201645_at	4.50665e-07	2.55724	3371_at	9.59947e-06	2.40768	ILMN_2145670	4.84088e-07	0.623157	A_23_P157865	0.00806231	3.06172
3678	ITGA5	2.57042e-16	2.5297	8.35953e-16	3.30438	201389_at	1.35703e-18	1.94538	201389_at	6.19767e-06	0.982115	3456732	2.49386e-11	1.4446	201389_at	0.00067618	0.858843	3678_at	2.60054e-06	1.35313	ILMN_1792679	9.03948e-12	1.04337	A_23_P36562	0.00488525	1.8151
3627	CXCL10	0.000339637	2.51246	2.5309e-10	2.57263	204533_at	1.31896e-23	4.89613	204533_at	2.93262e-05	2.0862	2773958	6.58862e-18	4.2532	204533_at	0.00182632	1.92636	3627_at	0.000790054	3.42725	ILMN_1791759	2.64008e-06	1.2049	A_24_P303091	0.00122857	4.98863
10052	GJC1	4.38241e-15	2.48363	2.70809e-14	3.12859	228776_at	1.31134e-20	1.86359	228776_at	0.000786186	0.784259	3759335	3.12246e-05	0.887534	228776_at	0.0134658	1.08249	10052_at	0.000855202	0.708091	ILMN_1687023	1.26598e-05	0.273335	A_23_P428287	0.0475191	1.68988
3429	IFI27	4.01551e-10	2.47226	9.57299e-13	3.14779	202411_at	9.37698e-24	2.72792	202411_at	1.38264e-07	2.06932	3549575	1.07425e-13	1.62253	202411_at	5.78414e-06	2.79856	3429_at	1.51899e-05	1.98556	ILMN_2058782	1.99134e-10	0.913978	A_24_P270460	0.0033986	1.3889
10630	PDPN	3.63274e-14	2.46871	2.53576e-19	3.4384	221898_at	4.61515e-31	3.11712	221898_at	8.49377e-10	1.93498	2321182	9.08408e-18	1.68255	221898_at	0.000509512	1.47652	10630_at	3.73683e-08	3.07107	ILMN_2404903	5.46939e-16	2.34771	A_23_P430068	7.6381e-05	3.18533
2297	FOXD1	4.03031e-14	2.45466	3.66403e-08	2.72281	206307_s_at	2.24389e-16	1.83177	206307_s_at	3.19153e-05	0.792307	2862317	0.00204172	0.525914	206307_s_at	0.000230071	0.987695	2297_at	0.00228382	1.38504	ILMN_1704418	4.36398e-08	1.60333	A_32_P34920	0.00150237	2.00997
871	SERPINH1	1.33712e-21	2.43296	9.81725e-16	2.75942	207714_s_at	3.42341e-45	3.68849	207714_s_at	1.44876e-07	1.36213	3340589	1.05288e-07	1.03076	207714_s_at	2.65295e-05	1.43806	871_at	2.36605e-07	2.3862	ILMN_1751028	1.52125e-17	1.68587	A_23_P76006	0.00465817	1.56795
9928	KIF14	1.88e-20	2.43106	4.15344e-09	1.75609	236641_at	2.42063e-16	1.52493	236641_at	0.000135143	1.3591	2450345	5.06887e-12	1.60146	236641_at	0.00659815	1.25565	9928_at	1.71662e-07	2.98983	ILMN_1808071	1.6562e-07	0.991656	A_23_P149668	5.1143e-06	2.51397
1058	CENPA	8.73666e-24	2.42317	6.58621e-09	2.05299	204962_s_at	1.75503e-07	0.984885	204962_s_at	0.000769108	1.00937	2473991	1.30157e-05	0.55246	204962_s_at	0.00367756	0.994996	1058_at	1.75374e-06	2.28144	ILMN_1801257	1.00441e-06	0.868637	A_24_P413884	0.00657043	1.37463
1287	COL4A5	2.5501e-16	2.38711	3.02248e-09	1.99047	213110_s_at	1.0096e-24	2.84448	213110_s_at	9.47521e-06	1.39529	3986730	3.43187e-10	1.21194	213110_s_at	0.000759953	1.30559	1287_at	3.70414e-05	1.2201	ILMN_2375360	8.46078e-14	2.12839	A_24_P290153	0.0427259	1.28352
55165	CEP55	1.20323e-21	2.36626	3.50841e-10	1.86862	218542_at	1.02359e-24	1.90269	218542_at	0.000111408	1.44854	3258444	1.10575e-10	1.357	218542_at	0.00150464	1.39935	55165_at	1.20961e-07	2.83049	ILMN_1747016	2.30881e-07	0.810463	A_23_P115872	2.87591e-05	2.23091
10561	IFI44	5.22237e-10	2.34637	1.82588e-06	1.7192	214453_s_at	6.73515e-24	2.83941	214453_s_at	1.34128e-05	1.53896	2343511	2.5106e-17	2.89284	214453_s_at	0.0039243	1.89122	10561_at	1.80235e-05	2.08856	ILMN_1760062	2.27268e-09	0.566851	A_23_P23074	0.000945372	2.40713
29887	SNX10	4.17005e-21	2.3374	2.2079e-13	2.27136	218404_at	2.87135e-24	2.34883	218404_at	9.94976e-08	1.6813	2993727	4.53516e-18	1.7073	218404_at	1.60601e-05	1.89282	29887_at	0.000156662	1.82779	ILMN_2170949	2.39969e-10	1.40681	A_24_P98109	7.70734e-05	2.26962
5347	PLK1	5.03663e-24	2.32271	8.13751e-07	1.55011	202240_at	4.22095e-11	1.32128	202240_at	5.35558e-06	0.485431	3653072	1.87436e-08	1.16202	202240_at	0.011864	0.335253	5347_at	7.56427e-05	1.86113	ILMN_1736176	2.48082e-08	0.806517	A_24_P313504	0.000713311	1.86202
50515	CHST11	3.15698e-17	2.28806	2.40254e-20	3.009	226372_at	1.00611e-30	2.82225	226372_at	3.14774e-08	0.960109	3429566	1.2615e-16	1.11437	226372_at	0.00067062	0.737586	50515_at	1.59262e-05	2.64805	ILMN_1655880	3.59461e-07	0.272245	A_23_P139919	0.0126961	1.29146
646	BNC1	8.46508e-12	2.28023	6.62992e-07	2.62529	1552487_a_at	2.3885e-24	3.16941	1552487_a_at	0.00261046	1.4979	3636562	0.0148492	0.400005	1552487_a_at	2.77431e-05	2.18106	646_at	9.01381e-05	1.98631	ILMN_1679464	1.38607e-09	1.30972	A_23_P22134	0.0152767	1.32557
2305	FOXM1	2.49398e-19	2.24445	3.91935e-11	1.72154	202580_x_at	3.76907e-17	1.66362	202580_x_at	2.03817e-06	1.04406	3440598	2.33501e-09	1.10571	202580_x_at	0.00463304	0.697149	2305_at	4.33956e-08	3.15194	ILMN_1716400	3.06375e-12	1.8786	A_23_P151150	8.93283e-06	2.09301
285761	DCBLD1	5.07884e-18	2.23898	8.90089e-19	2.33084	226609_at	5.42735e-27	2.44197	226609_at	5.5957e-10	1.96455	2922972	2.30332e-20	2.00972	226609_at	4.86219e-05	1.64202	285761_at	7.66962e-09	3.4452	ILMN_1695604	1.07195e-13	1.34634	A_24_P243633	1.04002e-06	2.21155
9787	DLGAP5	7.84235e-20	2.22312	7.37521e-09	1.88709	203764_at	2.51079e-07	0.961942	203764_at	0.000884413	1.20233	3565663	1.65323e-10	1.39677	203764_at	0.00462707	1.28254	9787_at	4.0445e-06	2.32655	ILMN_1749829	9.94523e-05	0.755598	A_23_P88331	8.93283e-06	2.31038
9833	MELK	1.86286e-16	2.22102	2.38207e-09	1.95058	204825_at	3.59376e-13	1.25838	204825_at	0.00122981	1.06801	3168508	2.32753e-07	1.14534	204825_at	0.012014	0.908258	9833_at	7.49885e-06	2.22522	ILMN_2212909	4.43549e-08	1.14299	A_23_P94422	0.00923276	2.14987
11004	KIF2C	2.37693e-23	2.21144	1.43588e-08	1.64795	209408_at	1.01989e-10	1.19916	209408_at	4.34957e-06	0.907087	2334098	1.01306e-11	1.14967	209408_at	0.00142314	0.813544	11004_at	6.71656e-07	2.787	ILMN_1685916	6.77972e-06	0.9754	A_23_P34788	0.000491893	1.95198
113130	CDCA5	5.66588e-21	2.19721	1.63521e-10	1.8334	224753_at	3.94797e-20	1.64659	224753_at	3.80015e-06	0.827543	3377423	1.34968e-06	0.79882	224753_at	0.000997377	0.784537	113130_at	1.0378e-06	2.74903	ILMN_1683450	9.55444e-09	0.904686	A_23_P104651	5.43113e-05	2.04002
332	BIRC5	1.61436e-15	2.19613	2.77074e-09	1.25771	202094_at	1.16464e-14	1.65428	202094_at	0.000135948	0.569496	3736290	1.14608e-09	0.907301	202094_at	0.00689254	0.399987	332_at	1.96211e-07	2.59768	ILMN_1803124	4.35049e-09	1.60398	A_23_P118815	5.98932e-05	1.97096
144455	E2F7	8.90516e-13	2.19612	3.5253e-10	1.76262	228033_at	1.37922e-15	1.83771	228033_at	6.33368e-05	1.4412	3463112	2.77636e-09	1.11755	228033_at	0.0303981	0.983532	144455_at	0.000237793	1.59444	ILMN_1798210	5.34798e-06	1.1514	A_32_P210202	3.03922e-06	2.19186
991	CDC20	1.04055e-18	2.19482	7.02176e-11	1.84475	202870_s_at	4.31935e-12	1.32862	202870_s_at	6.31891e-05	1.19914	2333136	4.42113e-10	1.63603	202870_s_at	0.00706811	1.0144	991_at	8.51737e-07	2.482	ILMN_1663390	1.80627e-09	0.974274	A_23_P149200	0.00032992	2.53942
6624	FSCN1	1.84516e-23	2.19115	8.50691e-20	2.82759	201564_s_at	5.53179e-29	2.47726	201564_s_at	8.48253e-08	1.48649	2988726	3.61181e-17	1.54808	201564_s_at	0.000390994	1.26881	6624_at	1.57019e-07	2.40846	ILMN_1808707	6.76488e-09	0.402289	A_23_P168531	0.000488721	2.76583
9638	FEZ1	1.33984e-10	2.18492	4.36511e-10	2.96705	203562_at	4.08538e-13	1.87323	203562_at	2.45975e-07	1.26033	3396593	8.32979e-11	1.78323	203562_at	9.47329e-06	1.91698	9638_at	5.76827e-05	1.61601	ILMN_1727992	5.71106e-14	2.0175	A_24_P201552	0.00262535	2.8751
22974	TPX2	3.50872e-22	2.17956	3.88756e-07	1.70379	210052_s_at	7.75982e-14	1.38213	210052_s_at	0.000342642	0.874599	3881443	9.24281e-10	1.32244	210052_s_at	0.000986329	0.993654	22974_at	1.20961e-07	2.85019	ILMN_1796949	1.26786e-08	1.1977	A_23_P68610	0.000377211	2.00425
3437	IFIT3	1.1999e-06	2.164	2.1754e-08	2.12076	229450_at	2.11571e-17	2.54638	229450_at	1.28631e-05	1.65528	3257204	7.78042e-19	3.18979	229450_at	0.000393465	2.21885	3437_at	3.26997e-05	2.22794	ILMN_2239754	7.57429e-13	1.91481	A_23_P35412	0.00153041	3.20679
94240	EPSTI1	1.30314e-07	2.16047	4.33272e-10	2.34061	235276_at	6.52698e-18	2.16894	235276_at	0.00020554	1.04418	3511698	2.99912e-19	2.62558	235276_at	0.0148743	1.21707	94240_at	1.72362e-05	3.06156	ILMN_2388547	3.53867e-09	1.22433	A_24_P943205	0.000183273	3.0294
649	BMP1	1.91888e-24	2.15553	1.69165e-11	2.26717	205574_x_at	4.95456e-28	2.3326	205574_x_at	4.47681e-08	1.01006	3089215	1.83911e-09	0.735477	205574_x_at	0.00210674	0.488458	649_at	2.0587e-05	1.31494	ILMN_1800412	1.06646e-13	1.09119	A_24_P129417	0.0296353	1.44518
24137	KIF4A	1.33989e-22	2.14139	2.64167e-09	1.72057	218355_at	3.30028e-21	1.80755	218355_at	7.21269e-05	0.898859	3980560	5.50264e-12	1.25084	218355_at	0.00142612	0.739062	24137_at	2.34764e-06	2.73971	ILMN_1799667	0.000318275	0.91912	A_23_P148475	0.00048309	1.92668
81831	NETO2	9.80441e-22	2.13041	3.26465e-16	2.64545	218888_s_at	7.78087e-26	2.43807	218888_s_at	7.31422e-05	1.37551	3690154	2.32079e-06	0.734674	218888_s_at	0.0260358	0.975117	81831_at	4.0445e-06	3.03484	ILMN_1760849	1.07852e-06	0.525006	A_32_P77989	0.00497112	1.70008
6591	SNAI2	9.53631e-23	2.13035	4.64641e-12	2.14703	213139_at	2.61177e-27	2.11142	213139_at	5.47995e-08	1.39213	3134511	9.4578e-13	1.17784	213139_at	8.17737e-06	1.72077	6591_at	3.81073e-07	1.73284	ILMN_2082585	8.7743e-12	0.495886	A_24_P937139	0.0204291	1.55742
347902	AMIGO2	7.13409e-10	2.1257	1.72746e-10	2.77203	222108_at	5.85644e-09	1.40887	222108_at	1.42672e-07	1.62267	3452478	8.78898e-15	1.69402	222108_at	0.00661691	1.34784	347902_at	1.6176e-05	2.33606	ILMN_1725896	6.67705e-05	0.583838	A_23_P14083	0.000304259	2.45438
8542	APOL1	1.50465e-08	2.12177	5.55686e-11	2.64594	209546_s_at	5.12413e-24	2.58486	209546_s_at	2.89977e-07	1.04083	3944404	1.20728e-13	1.9313	209546_s_at	0.000125414	1.65746	8542_at	9.73273e-05	1.92591	ILMN_1688631	2.65531e-09	1.35476	A_24_P87931	0.0230594	1.73561
7424	VEGFC	1.62641e-07	2.10763	9.82942e-07	2.69907	209946_at	1.73468e-06	1.457	209946_at	6.28952e-06	1.31859	2794792	2.4985e-13	1.47439	209946_at	0.00608455	1.1616	7424_at	0.00018624	1.55118	ILMN_1701204	8.44023e-13	1.38939	A_23_P167096	0.00097982	2.70087
5896	RAG1	9.46508e-07	2.09723	0.00718285	1.18925	206591_at	0.00800596	0.23866	206591_at	0.0296603	0.213123	3327143	0.000314636	0.422087	206591_at	0.0355928	0.291938	5896_at	0.0349412	0.417973	ILMN_1738818	3.52725e-08	1.32642	A_23_P360744	0.0118141	2.38334
9212	AURKB	2.57612e-15	2.06812	0.000107061	1.4343	209464_at	4.86269e-08	0.912333	209464_at	0.00117209	0.509442	3744263	2.30612e-05	0.571112	209464_at	0.0402254	0.497295	9212_at	5.86563e-07	3.15416	ILMN_1684217	4.3731e-07	1.51788	A_23_P130182	0.00670713	1.74092
54739	XAF1	3.04014e-09	2.0656	1.42043e-06	1.49649	228617_at	2.91632e-19	1.9254	228617_at	1.49003e-05	1.27153	3708074	0.00215105	0.40765	228617_at	0.00707209	1.36023	54739_at	6.30296e-06	2.18048	ILMN_2370573	1.75321e-10	0.937883	A_24_P557479	0.00029965	2.30727
8318	CDC45	2.94231e-16	2.06559	2.73873e-07	1.48729	204126_s_at	2.39387e-12	1.13636	204126_s_at	5.69266e-05	0.595915	3936913	4.41604e-06	0.766799	204126_s_at	0.0024471	0.691663	8318_at	2.21471e-07	2.55371	ILMN_1670238	5.86593e-08	0.858764	A_23_P57379	0.00121341	1.74904
26499	PLEK2	2.83398e-11	2.06376	1.46224e-10	2.79238	218644_at	1.39815e-19	2.47328	218644_at	4.41693e-08	1.27713	3569257	1.1072e-14	1.91828	218644_at	0.000414937	1.01927	26499_at	6.4144e-05	2.23147	ILMN_1811470	6.75189e-10	1.17947	A_23_P151506	0.001322	2.38763
55789	DEPDC1B	7.11607e-16	2.06289	0.000661426	1.10517	226980_at	6.62335e-11	1.00121	226980_at	0.00900842	0.877373	2858592	1.40269e-08	0.873655	226980_at	0.0245136	0.898339	55789_at	7.30836e-06	1.7696	ILMN_2103685	6.82457e-05	0.52665	A_23_P361419	0.00544875	1.473
4430	MYO1B	8.61426e-18	2.06013	5.03765e-20	2.77591	212364_at	1.37178e-37	2.90221	212364_at	3.92224e-08	1.65163	2520429	1.03786e-18	1.76799	212364_at	4.74791e-08	2.25962	4430_at	3.52386e-06	2.3644	ILMN_2093027	2.94016e-11	0.562776	A_32_P217471	1.65095e-06	2.56083
118430	MUCL1	0.0116609	2.0589	1.01062e-09	5.33102	1553602_at	2.11066e-06	2.0842	1553602_at	8.0017e-05	1.27009	3416702	8.46738e-06	1.92328	1553602_at	0.0229838	0.780469	118430_at	0.000143741	3.68482	ILMN_1810978	7.96395e-08	2.67874	A_23_P150979	0.0180749	5.24793
699	BUB1	1.59547e-18	2.05784	6.71905e-07	1.20886	209642_at	4.78082e-12	1.32696	209642_at	7.96357e-05	1.0747	2570616	4.47238e-09	1.10232	209642_at	0.0137078	0.978639	699_at	7.79909e-07	2.63648	ILMN_2202948	2.26002e-06	0.854877	A_23_P124417	0.0015406	1.88657
150468	CKAP2L	1.04889e-12	2.02366	9.14177e-05	1.30112	229610_at	5.71907e-14	1.4298	229610_at	0.00044624	0.74642	2571457	6.46291e-07	0.954893	229610_at	0.0487721	0.417042	150468_at	4.15816e-06	2.86796	ILMN_1751776	3.26051e-07	0.886049	A_23_P388812	0.000415214	2.28565
54443	ANLN	5.02875e-14	2.01523	2.21534e-07	1.39069	222608_s_at	2.07025e-09	1.18538	222608_s_at	0.00357628	1.30192	2997376	1.7707e-07	1.1345	222608_s_at	0.00373759	1.4341	54443_at	7.93337e-06	2.23451	ILMN_1739645	0.000474529	0.451559	A_23_P356684	0.001183	2.08837
6790	AURKA	3.58196e-20	2.01413	1.29565e-14	1.76842	208079_s_at	8.14647e-14	1.21328	208079_s_at	1.55298e-06	1.26257	3910785	1.25173e-09	1.05311	208079_s_at	0.0077595	1.06387	6790_at	4.89609e-07	2.60531	ILMN_2357438	1.75905e-09	1.07581	A_23_P131866	0.00233838	2.11274
10964	IFI44L	0.000103872	1.99777	0.0005915	1.95517	204439_at	2.89467e-13	2.83231	204439_at	0.00558747	1.14117	2343473	3.43264e-14	3.12321	204439_at	0.00442219	1.9448	10964_at	0.00547702	1.78927	ILMN_1723912	3.37042e-08	0.87374	A_23_P45871	0.0344845	2.75596
9133	CCNB2	2.66936e-18	1.99216	6.82233e-05	1.32363	202705_at	1.5721e-06	0.74863	202705_at	0.00307002	0.775349	3595979	1.00101e-05	0.853915	202705_at	0.00302953	0.938231	9133_at	5.95578e-06	1.63724	ILMN_1801939	2.16549e-06	0.893904	A_23_P65757	0.000562155	1.69323
5754	PTK7	1.26174e-25	1.98564	5.88196e-19	2.19538	207011_s_at	3.27787e-27	1.91035	207011_s_at	6.20735e-07	0.662213	2907671	1.69479e-12	0.871258	207011_s_at	0.00596509	0.486976	5754_at	7.38182e-09	2.52043	ILMN_1662166	6.55512e-13	1.86332	A_24_P320545	0.00901731	1.48948
51330	TNFRSF12A	1.02723e-13	1.98336	3.01132e-26	3.18971	218368_s_at	3.12534e-32	3.60543	218368_s_at	3.66772e-07	1.17715	3645555	1.49176e-20	1.74229	218368_s_at	0.000102735	1.28845	51330_at	2.69094e-06	3.43294	ILMN_1689004	1.82644e-11	2.11184	A_23_P49338	1.68642e-06	3.10378
3655	ITGA6	5.04641e-10	1.97582	1.35655e-19	2.13951	201656_at	1.05918e-28	1.86344	201656_at	3.73821e-06	1.0837	2515627	5.32386e-09	0.93221	201656_at	0.000148901	1.35797	3655_at	0.000120485	2.02821	ILMN_2267488	6.61577e-10	0.79013	A_23_P210176	0.00262405	1.66617
80381	CD276	1.46908e-19	1.97366	7.54744e-14	2.05944	224859_at	8.83408e-32	1.89144	224859_at	1.34042e-07	0.691474	3601229	4.50075e-13	0.963496	224859_at	0.0133128	0.307509	80381_at	3.04857e-05	1.06392	ILMN_2365307	2.07134e-14	1.855	A_23_P393598	1.4569e-05	2.72974
9319	TRIP13	9.40221e-16	1.96963	1.59952e-21	2.13595	204033_at	4.11053e-15	1.64399	204033_at	5.60478e-05	1.20553	2798915	1.37618e-08	1.11755	204033_at	0.000125517	1.04258	9319_at	9.26255e-07	2.88143	ILMN_1796589	1.22853e-09	1.16673	A_24_P277576	2.46676e-05	2.50376
3434	IFIT1	6.84814e-05	1.96882	2.01538e-06	1.90809	203153_at	4.11281e-10	2.19961	203153_at	0.00514743	1.03804	3257246	6.85146e-16	2.6923	203153_at	0.00118222	2.33622	3434_at	0.00821625	1.67913	ILMN_1707695	2.68072e-09	0.460295	A_23_P52266	0.00764141	2.61472
79888	LPCAT1	4.78579e-20	1.96679	1.11428e-09	2.31146	201818_at	3.52937e-26	1.98193	201818_at	6.19407e-12	1.48559	2845973	8.10678e-14	0.812925	201818_at	7.50082e-08	1.58017	79888_at	2.8857e-07	1.74038	ILMN_1702171	8.96796e-11	0.988275	A_23_P213471	0.0183667	1.35835
81930	KIF18A	6.22047e-16	1.96614	5.06141e-05	1.2757	221258_s_at	4.24216e-13	1.15192	221258_s_at	2.55035e-05	0.831571	3367338	8.91267e-09	1.0924	221258_s_at	0.00162693	0.822475	81930_at	0.000384153	2.13932	ILMN_2132161	2.31404e-06	0.99818	A_23_P150667	0.000823715	2.23252
9493	KIF23	1.94134e-19	1.95141	6.95419e-07	1.49402	204709_s_at	3.07469e-14	1.38993	204709_s_at	0.00360557	1.01499	3599811	1.99556e-11	1.34476	204709_s_at	0.00629652	1.05539	9493_at	4.32475e-06	2.52962	ILMN_1716553	4.34339e-09	1.39175	A_23_P48835	4.85582e-06	2.26028
80727	TTYH3	5.62977e-19	1.94861	3.09979e-11	1.98886	224674_at	1.87155e-29	2.00113	224674_at	6.74381e-09	0.552434	2987632	9.7711e-14	0.846096	224674_at	0.0183183	0.194618	80727_at	2.21471e-07	2.34078	ILMN_1692731	8.32125e-14	1.00613	A_23_P331895	0.000304898	1.82634
10403	NDC80	2.57042e-16	1.94079	2.14843e-05	1.3303	204162_at	7.62968e-07	0.804806	204162_at	0.0103604	0.876312	3776139	3.48915e-09	1.1026	204162_at	0.0424623	1.03636	10403_at	5.9209e-06	1.92933	ILMN_1664511	6.67538e-05	0.447263	A_23_P50108	0.000224058	1.76973
4751	NEK2	2.89663e-15	1.94003	1.39638e-05	1.22394	204641_at	1.21155e-09	1.13367	204641_at	0.000497247	1.06141	2454444	0.000274113	0.429168	204641_at	0.0468194	0.793105	4751_at	6.39851e-06	1.79701	ILMN_2051373	0.00351459	0.415889	A_24_P319613	0.000751993	1.70648
25902	MTHFD1L	5.0112e-21	1.93934	8.67226e-18	2.34986	225520_at	1.36781e-31	2.54349	225520_at	5.25769e-08	1.43846	2931391	1.73196e-18	1.20302	225520_at	1.96529e-07	1.91984	25902_at	3.52386e-06	2.13372	ILMN_1772521	3.34041e-13	0.980582	A_24_P235049	0.000467547	1.99501
90102	PHLDB2	2.48212e-14	1.92918	4.54017e-14	2.807	225688_s_at	2.97549e-28	2.22322	225688_s_at	3.02146e-08	1.36441	2635906	2.0955e-26	2.23183	225688_s_at	3.29408e-10	2.79521	90102_at	3.25933e-06	1.81454	ILMN_2179778	5.41433e-08	0.453168	A_24_P260122	5.00422e-07	2.88606
4939	OAS2	9.87837e-08	1.92908	2.87166e-09	1.94277	204972_at	3.38301e-21	2.52364	204972_at	0.000232948	1.04128	3432514	3.14535e-16	1.99591	204972_at	0.0307367	0.897269	4939_at	1.03664e-05	2.19816	ILMN_1709333	5.00945e-16	2.48984	A_24_P343929	0.000102029	2.77198
10544	PROCR	1.27939e-12	1.92905	1.26631e-07	1.81608	203650_at	8.52336e-19	1.72567	203650_at	1.44627e-08	1.311	3883207	3.65121e-07	0.76285	203650_at	2.25628e-07	2.29156	10544_at	0.000367845	1.12608	ILMN_1717262	8.85074e-09	0.762574	A_23_P80040	0.000204837	2.54348
3675	ITGA3	2.08233e-11	1.92704	7.17411e-20	2.24842	201474_s_at	1.1911e-24	2.2642	201474_s_at	1.47403e-05	0.976682	3726154	1.85177e-15	1.63375	201474_s_at	0.00220522	0.968692	3675_at	3.50375e-06	2.37181	ILMN_1654074	7.89122e-17	2.43082	A_23_P55251	3.72898e-06	3.00089
1890	TYMP	5.6583e-10	1.91587	1.33565e-12	2.48542	204858_s_at	3.51009e-29	2.47214	204858_s_at	5.45589e-08	1.74034	3966000	5.08515e-10	0.9452	204858_s_at	1.40959e-05	2.05226	1890_at	2.76832e-05	2.36555	ILMN_2109708	1.65678e-10	0.523689	A_23_P91802	0.000755168	1.93123
79801	SHCBP1	4.27398e-21	1.91223	7.73554e-09	1.44956	219493_at	4.18904e-12	1.15521	219493_at	3.06093e-05	1.32116	3689880	3.00781e-12	1.25982	219493_at	0.00057382	1.31753	79801_at	1.41218e-06	2.5412	ILMN_2182482	1.02932e-12	1.04353	A_32_P96719	0.00326941	1.8761
259266	ASPM	1.55311e-13	1.91028	0.0278577	0.777067	219918_s_at	0.0177016	0.419901	219918_s_at	0.0360103	0.812442	2449559	1.57119e-07	1.02788	219918_s_at	0.039489	0.978489	259266_at	5.68996e-06	1.27565	ILMN_1815184	0.00679971	0.279772	A_24_P911179	0.0167352	1.47146
1001	CDH3	6.42148e-12	1.90917	3.1462e-23	3.3735	203256_at	4.34903e-41	3.71456	203256_at	2.00342e-08	1.91894	3666366	1.07813e-17	1.84633	203256_at	0.000378284	1.53398	1001_at	1.01461e-05	2.8259	ILMN_1704294	4.43807e-12	2.03359	A_23_P49155	7.4756e-06	2.42163
4052	LTBP1	7.79767e-09	1.89601	9.21872e-19	2.78983	202729_s_at	4.46694e-18	1.79867	202729_s_at	5.93249e-06	0.87154	2476510	3.28178e-16	1.40829	202729_s_at	6.57451e-05	1.67051	4052_at	0.000272254	0.803301	ILMN_1785402	3.67533e-12	1.58324	A_23_P43810	0.0130782	1.8761
55601	DDX60	5.20081e-07	1.87449	2.21476e-07	1.966	218986_s_at	6.15374e-21	2.19237	218986_s_at	2.29061e-05	1.53204	2792800	1.55789e-15	2.72898	218986_s_at	8.62932e-05	2.44759	55601_at	0.00015771	1.74812	ILMN_1795181	7.39792e-13	0.946932	A_23_P41470	0.0210809	2.31276
4940	OAS3	1.68517e-07	1.86674	9.55091e-08	1.55249	218400_at	1.89046e-16	1.7819	218400_at	0.000426244	1.0141	3432467	1.80663e-16	1.46397	218400_at	0.00255325	1.20053	4940_at	7.88893e-06	2.00926	ILMN_2184262	3.14481e-10	1.30164	A_24_P335305	5.65158e-05	2.18337
990	CDC6	3.53253e-16	1.85986	1.09782e-12	1.45502	203967_at	4.58388e-19	2.03514	203967_at	1.36462e-05	0.871378	3720896	1.52608e-09	1.18104	203967_at	0.0156618	0.667719	990_at	8.51737e-07	3.47449	ILMN_1785914	1.47703e-09	1.27323	A_23_P49972	6.50612e-05	2.20835
84058	WDR54	1.45077e-12	1.84708	4.61568e-23	2.05303	225898_at	5.31109e-23	1.76169	225898_at	1.07778e-09	1.12827	2489228	1.01188e-08	0.888266	225898_at	0.000113921	1.23955	84058_at	3.07575e-05	2.06315	ILMN_1658289	1.3398e-11	0.887901	A_23_P68072	0.00230074	1.77029
7410	VAV2	3.17888e-16	1.84305	2.14165e-10	1.6858	226063_at	1.9239e-24	1.53796	226063_at	1.66597e-07	1.05593	3228884	5.94205e-12	1.12327	226063_at	0.0184968	0.633689	7410_at	0.000290258	0.708376	ILMN_1794781	7.34004e-07	0.676773	A_24_P84419	0.000159718	2.01712
54972	TMEM132A	3.41918e-14	1.83783	9.26204e-12	2.35825	218834_s_at	1.03979e-18	1.37177	218834_s_at	4.28182e-08	1.07508	3332626	1.39835e-07	0.7126	218834_s_at	0.00125183	0.881015	54972_at	0.000516822	0.815622	ILMN_2317923	3.7048e-10	1.12521	A_23_P24716	0.000777431	1.8223
81848	SPRY4	7.84241e-15	1.8337	7.90448e-11	2.58359	221489_s_at	4.49127e-15	1.48091	221489_s_at	8.37809e-06	0.605661	2879105	1.18762e-16	1.51656	221489_s_at	0.00288013	0.53116	81848_at	7.28753e-05	1.57537	ILMN_2086105	8.80031e-17	1.98273	A_24_P269062	0.00120266	1.7262
51514	DTL	2.52237e-15	1.82496	9.03929e-05	1.28991	218585_s_at	1.26385e-10	1.16695	218585_s_at	0.00644244	0.820725	2378937	3.05293e-05	0.814084	218585_s_at	0.0471211	0.746004	51514_at	5.79529e-07	2.24322	ILMN_1779711	0.000329518	0.437746	A_23_P10385	0.00386658	1.46065
23397	NCAPH	3.97451e-16	1.82291	2.36492e-08	1.76166	212949_at	5.46759e-10	1.02614	212949_at	1.96399e-05	0.589934	2494484	7.60564e-07	0.88483	212949_at	0.00680202	0.549164	23397_at	5.79737e-06	2.46992	ILMN_1657600	0.00114542	0.190978	A_23_P415443	0.000163882	1.87557
1033	CDKN3	3.2806e-15	1.81051	3.49674e-13	1.5876	209714_s_at	1.3708e-09	1.1948	209714_s_at	3.3905e-06	0.932288	3536336	4.63769e-11	1.38879	209714_s_at	0.0061704	0.906801	1033_at	1.44062e-05	1.71141	ILMN_1666305	6.66933e-06	0.576278	A_23_P48669	0.0287394	1.8876
3433	IFIT2	2.31255e-05	1.80884	0.000648123	1.31417	226757_at	5.27442e-08	1.45379	226757_at	0.000832009	1.19294	3257192	2.68477e-12	2.12852	226757_at	0.00727032	1.65632	3433_at	0.00466772	1.70758	ILMN_1739428	9.79688e-06	0.808416	A_24_P304071	0.0134932	2.30925
51296	SLC15A3	1.36134e-08	1.78839	4.65846e-05	1.69059	219593_at	6.71488e-15	1.41385	219593_at	0.0014338	0.59954	3375091	2.65052e-16	1.49033	219593_at	0.0426339	0.563226	51296_at	0.0216799	1.02011	ILMN_2085862	2.37104e-10	1.05128	A_23_P75786	0.00798133	1.92925
56648	EIF5A2	5.95174e-13	1.78311	1.01959e-07	2.17322	235289_at	4.16774e-08	0.829853	235289_at	1.42535e-05	0.752493	2705164	4.30208e-15	1.83946	235289_at	0.0393592	0.417815	56648_at	2.41009e-05	2.08005	ILMN_2071737	5.3259e-06	0.813246	A_24_P385739	0.00233838	2.53931
53827	FXYD5	4.29058e-10	1.78262	4.78721e-10	2.00163	218084_x_at	2.41493e-08	1.01105	218084_x_at	2.78711e-05	0.941837	3830216	2.29667e-05	0.542156	218084_x_at	0.0242498	0.592167	53827_at	0.00028647	1.31802	ILMN_2309848	1.67164e-08	0.35705	A_23_P130995	0.00852797	1.6332
7083	TK1	1.40043e-14	1.77273	3.57467e-06	1.50607	202338_at	2.53061e-13	1.14643	202338_at	5.54623e-07	0.946862	3772158	3.98267e-06	0.738975	202338_at	0.000230287	0.866558	7083_at	1.91937e-07	2.29922	ILMN_1806037	2.03979e-10	1.58587	A_23_P107421	0.000510379	1.68234
10615	SPAG5	1.25647e-16	1.76738	4.16654e-05	0.88681	203145_at	3.04786e-08	0.8645	203145_at	7.62628e-05	0.487452	3750785	1.06787e-06	0.750724	203145_at	0.00364716	0.724214	10615_at	4.94889e-06	2.40239	ILMN_2141259	2.12978e-07	0.769522	A_23_P89509	0.00332689	1.36871
7272	TTK	2.18873e-14	1.76579	9.50617e-05	1.17857	204822_at	1.25717e-06	0.813892	204822_at	0.000570706	1.15986	2914777	3.92783e-05	0.955145	204822_at	0.0489083	0.651204	7272_at	0.00028647	1.79791	ILMN_1788166	1.29632e-05	0.601143	A_23_P259586	0.0414426	1.36069
100	ADA	6.24408e-13	1.74924	8.62479e-14	2.03579	204639_at	3.96908e-18	1.62688	204639_at	2.06892e-10	1.19859	3907011	4.68764e-11	0.834972	204639_at	0.0259857	0.704355	100_at	5.84474e-05	1.21463	ILMN_1803686	1.2163e-09	1.1119	A_23_P210482	0.0320128	1.26392
64761	PARP12	1.01097e-16	1.73737	2.37568e-13	1.72892	218543_s_at	5.21387e-26	1.78505	218543_s_at	4.29965e-10	1.52518	3075932	6.68213e-21	1.26403	218543_s_at	1.9483e-05	1.40633	64761_at	2.09314e-08	1.79301	ILMN_1718558	5.04682e-13	0.839772	A_23_P111804	3.13185e-07	2.54321
9582	APOBEC3B	1.15628e-08	1.72976	2.08703e-07	1.96453	206632_s_at	1.7583e-09	1.57772	206632_s_at	6.9944e-05	1.31873	3945545	6.2693e-06	1.18947	206632_s_at	0.0013934	1.74624	9582_at	9.83871e-06	3.2444	ILMN_2219466	1.48437e-06	0.973388	A_24_P66027	0.0420152	1.9435
994	CDC25B	9.13531e-14	1.72795	1.71804e-08	1.49645	201853_s_at	3.09487e-28	1.62893	201853_s_at	1.12161e-06	1.0471	3874438	2.68122e-07	0.701966	201853_s_at	0.000256658	1.05919	994_at	2.77745e-07	1.24068	ILMN_2338323	9.1629e-12	0.864617	A_23_P210726	0.0258084	1.63024
9454	HOMER3	8.89945e-14	1.7211	5.93533e-14	2.25779	204647_at	8.86456e-35	2.48366	204647_at	8.7716e-08	1.17556	3855358	0.000111977	0.381757	204647_at	1.08451e-06	1.95985	9454_at	7.38182e-09	2.81451	ILMN_1811579	2.21012e-11	1.611	A_23_P39364	0.00188119	1.54703
6374	CXCL5	0.0165998	1.71678	3.89246e-09	4.76369	214974_x_at	3.08436e-16	3.85688	214974_x_at	0.000363849	1.83062	2773369	0.00159851	0.936837	214974_x_at	0.0300208	1.23894	6374_at	5.41711e-05	3.06688	ILMN_2171384	9.62247e-05	1.74116	A_24_P277367	0.0285321	1.96101
64108	RTP4	1.32725e-05	1.70116	7.19816e-05	1.49457	219684_at	6.55859e-15	2.298	219684_at	2.34973e-05	1.20013	2657025	7.17593e-07	1.08717	219684_at	0.0218258	0.998444	64108_at	0.000296853	2.79685	ILMN_2173975	1.30468e-08	1.51808	A_23_P166797	0.0230442	1.68891
6566	SLC16A1	5.85724e-13	1.69193	3.59595e-12	2.39324	202234_s_at	1.04087e-33	3.55331	202234_s_at	2.28907e-06	1.36501	2428501	4.08554e-18	1.96378	202234_s_at	2.06054e-06	1.91815	6566_at	0.000105749	2.00559	ILMN_1757052	2.04535e-08	0.604748	A_23_P126825	0.00202162	1.84509
79642	ARSJ	2.11975e-07	1.66641	2.40461e-13	2.62204	219973_at	2.22819e-16	1.95876	219973_at	5.84706e-06	1.08451	2782694	7.04247e-18	1.628	219973_at	0.00376197	0.891958	79642_at	7.13607e-06	2.55589	ILMN_1679318	0.000104442	0.72028	A_23_P213298	0.00356338	2.80071
9837	GINS1	2.78941e-15	1.6662	5.41064e-07	1.47557	206102_at	2.53036e-13	1.15015	206102_at	0.000966627	1.06702	3880827	2.47411e-05	0.806972	206102_at	0.00500097	0.873485	9837_at	9.79786e-07	2.14204	ILMN_1697751	8.93677e-08	0.378913	A_23_P210853	0.00296738	1.79929
4907	NT5E	2.56321e-05	1.65898	1.45128e-07	2.34251	203939_at	0.00271588	0.762832	203939_at	0.0032147	0.808338	2915828	9.66053e-12	2.03324	203939_at	0.0125969	1.29174	4907_at	0.00195966	1.48692	ILMN_1697220	0.0218827	0.305233	A_24_P316430	0.000979427	2.84107
285	ANGPT2	3.49192e-10	1.65435	1.23822e-11	3.00362	236034_at	8.76895e-21	1.4935	236034_at	0.000314035	0.501829	3122489	2.39084e-08	1.4547	236034_at	0.0301405	0.457173	285_at	0.00529041	1.25418	ILMN_1774207	1.01372e-15	1.88925	A_24_P932435	0.0377907	1.56528
3430	IFI35	1.99741e-07	1.64754	3.97888e-05	1.5992	209417_s_at	2.16226e-25	2.46627	209417_s_at	4.00876e-06	1.36393	3722338	4.78116e-19	2.26625	209417_s_at	4.27453e-05	2.0903	3430_at	1.47571e-05	2.06011	ILMN_1745374	3.16779e-09	0.851315	A_23_P152782	0.00561099	1.97313
29893	PSMC3IP	3.47902e-14	1.64511	4.74511e-06	1.0338	213951_s_at	5.47146e-08	0.592628	213951_s_at	5.52892e-06	0.626908	3757970	6.72548e-06	0.587261	213951_s_at	0.00322301	0.71651	29893_at	0.00021456	1.21209	ILMN_2396947	5.37039e-10	1.44418	A_24_P287941	0.0432987	1.24213
220134	SKA1	9.37183e-13	1.635	1.95951e-05	0.978708	217640_x_at	2.68746e-07	0.699936	217640_x_at	0.0390876	0.198659	3788049	0.000295761	0.549322	217640_x_at	0.0403903	0.194628	220134_at	8.88132e-07	3.05392	ILMN_1771224	0.00102372	0.683821	A_24_P322354	0.000227442	2.18101
1075	CTSC	2.66103e-11	1.63069	3.25506e-18	2.18361	231234_at	2.12035e-05	0.528811	231234_at	0.000150313	0.703944	3385769	2.80507e-24	1.60554	231234_at	0.00534854	0.815019	1075_at	0.00433768	0.886274	ILMN_1792885	9.41813e-14	2.08273	A_24_P115762	1.31278e-06	2.97569
983	CDK1	7.1564e-14	1.61355	3.56845e-05	1.10969	203213_at	3.22564e-09	0.956002	203213_at	0.0493847	0.817454	3248289	6.45009e-05	0.960124	203213_at	0.010901	1.05809	983_at	0.000169466	1.60189	ILMN_1747911	3.37546e-05	0.508079	A_23_P138507	0.0178024	1.44184
1947	EFNB1	9.25725e-15	1.61328	2.78912e-12	1.98316	202711_at	3.07545e-11	0.781158	202711_at	5.01223e-05	0.468869	3980170	4.90787e-05	0.599794	202711_at	0.0356655	0.264439	1947_at	1.64184e-05	1.25814	ILMN_1654563	6.03338e-10	1.06899	A_24_P365807	3.18827e-05	1.77675
2131	EXT1	2.49727e-17	1.60736	1.23188e-16	2.04645	201995_at	5.58376e-14	1.09143	201995_at	3.40227e-10	1.35938	3150060	9.37392e-09	0.783759	201995_at	1.06523e-05	1.25902	2131_at	1.15333e-06	1.51661	ILMN_2129927	3.42707e-10	1.46556	A_23_P43273	0.000870633	1.76925
23586	DDX58	1.30901e-06	1.58966	7.04232e-07	1.37862	222793_at	2.86254e-12	1.6503	222793_at	0.0186736	0.579146	3203086	6.14171e-13	1.69671	222793_at	0.0400826	0.687296	23586_at	0.000464468	1.79923	ILMN_1797001	4.91642e-10	1.32442	A_23_P20814	0.000502228	2.28475
4061	LY6E	1.28079e-07	1.58859	0.000177758	1.25818	202145_at	1.47874e-19	1.78662	202145_at	0.000514466	0.966194	3119339	2.05312e-12	1.13071	202145_at	0.00240336	1.16935	4061_at	0.00255015	1.13051	ILMN_1695404	6.46518e-08	0.690306	A_24_P317762	0.0198621	1.98213
10505	SEMA4F	2.69918e-13	1.57317	1.87595e-08	1.24496	210124_x_at	2.62441e-11	0.675976	210124_x_at	3.70325e-08	0.497226	2489470	0.0200272	0.257364	210124_x_at	0.0122417	0.281529	10505_at	0.0264151	0.378828	ILMN_1805007	5.84058e-08	0.922753	A_23_P165608	0.0158634	1.55593
1164	CKS2	3.39628e-10	1.57041	7.77566e-06	1.1416	204170_s_at	1.66013e-08	0.888298	204170_s_at	9.45091e-05	1.1933	3178583	2.93095e-06	1.12514	204170_s_at	0.0056913	0.89364	1164_at	0.00176865	0.908156	ILMN_2072296	2.47849e-06	0.441252	A_23_P71727	0.00604481	1.39585
5351	PLOD1	4.07594e-14	1.56934	1.94163e-09	1.63587	200827_at	6.43892e-29	1.60823	200827_at	3.77152e-06	0.958183	2320581	1.12488e-08	0.767411	200827_at	0.00208731	0.690247	5351_at	7.38182e-09	1.7566	ILMN_1684391	2.74673e-09	0.421832	A_23_P137532	0.00311731	1.32346
3912	LAMB1	1.86139e-12	1.56715	4.30976e-08	1.79673	201505_at	8.37424e-33	2.13015	201505_at	0.00509276	0.726078	3067302	2.27948e-18	1.511	201505_at	0.00167783	1.38204	3912_at	5.04227e-05	0.837836	ILMN_2214790	3.72228e-07	0.430201	A_23_P94030	0.0258084	1.05424
64129	TINAGL1	7.45721e-06	1.55473	1.20317e-06	2.41921	219058_x_at	3.38596e-08	0.883968	219058_x_at	0.00921161	0.326562	2328320	6.1292e-13	1.17537	219058_x_at	0.0281446	0.339751	64129_at	0.0137998	1.02638	ILMN_1807169	3.61113e-09	1.48754	A_23_P85585	0.0196339	1.46856
132299	OCIAD2	3.21733e-11	1.53256	4.77086e-13	1.61407	225314_at	8.40129e-10	0.987397	225314_at	9.6481e-06	1.04707	2768654	1.62335e-15	1.74574	225314_at	3.80255e-06	1.44316	132299_at	1.31834e-06	1.73865	ILMN_1700306	1.75814e-11	0.42692	A_23_P121702	0.000331244	1.75884
5329	PLAUR	2.84324e-08	1.51903	2.24297e-23	2.74582	210845_s_at	9.48543e-44	3.72853	210845_s_at	3.82714e-06	1.03888	3864551	2.40138e-15	1.74516	210845_s_at	0.000153624	1.03189	5329_at	6.20405e-05	2.49367	ILMN_2374340	1.13201e-09	1.62559	A_23_P16469	0.0284912	1.69634
10095	ARPC1B	1.52945e-14	1.4965	1.64119e-12	2.07879	201954_at	3.4928e-27	1.58587	201954_at	4.25492e-06	0.951161	3014714	1.00011e-21	1.63376	201954_at	3.80367e-06	1.76814	10095_at	0.000352079	1.09613	ILMN_2085760	3.89409e-11	1.15309	A_23_P20196	0.00953711	1.34273
3691	ITGB4	6.86369e-08	1.49261	2.74624e-09	1.49451	204990_s_at	5.91527e-28	1.90524	204990_s_at	1.31293e-05	1.09174	3735151	5.37598e-10	1.06707	204990_s_at	0.000976362	1.13326	3691_at	3.80638e-05	1.23682	ILMN_2334210	3.67533e-12	0.938029	A_23_P66355	0.000147031	2.0748
5984	RFC4	3.08735e-12	1.49046	7.16687e-08	1.12228	204023_at	4.12899e-16	1.32859	204023_at	0.000349168	0.836324	2709486	3.39099e-13	1.29551	204023_at	0.0015627	1.19251	5984_at	1.01413e-06	1.77071	ILMN_2370365	2.82902e-06	0.367245	A_23_P18196	0.0028827	1.28209
3038	HAS3	0.000263938	1.48818	5.79439e-08	2.66984	223541_at	1.35182e-24	3.0049	223541_at	0.000178226	1.58756	3666542	6.6765e-06	0.797127	223541_at	0.00130111	1.90811	3038_at	0.00305821	1.70505	ILMN_1668760	4.1953e-11	2.26818	A_23_P393034	0.021368	1.77863
8651	SOCS1	1.0811e-08	1.47745	1.43469e-14	1.94851	210001_s_at	1.20545e-25	2.19796	210001_s_at	1.32764e-07	1.11696	3680213	0.0131227	0.33355	210001_s_at	0.000297758	1.04751	8651_at	0.000751754	0.86707	ILMN_1774733	8.7743e-12	1.94519	A_24_P48014	0.0111697	1.65951
2768	GNA12	9.73454e-18	1.47697	4.5335e-11	1.56343	221737_at	2.58878e-13	0.825245	221737_at	6.51217e-07	0.678472	3035892	2.54141e-17	0.994813	221737_at	3.55081e-06	0.923191	2768_at	5.00367e-06	0.882875	ILMN_1692191	2.31691e-14	2.00933	A_24_P98086	0.000804906	1.42577
51659	GINS2	1.97144e-09	1.47669	0.000762275	0.926656	221521_s_at	1.54147e-06	0.874462	221521_s_at	0.000119661	0.656916	3703112	0.0148685	0.474067	221521_s_at	0.0226805	0.79366	51659_at	1.03664e-05	1.98641	ILMN_1809590	0.00176416	0.338355	A_23_P118246	0.0106551	1.51642
6241	RRM2	3.64086e-11	1.47669	8.34635e-06	1.34587	201890_at	7.31854e-06	0.691443	201890_at	0.0349258	1.0041	2469252	8.21443e-10	1.24117	201890_at	0.0219198	0.799544	6241_at	1.07186e-05	1.75839	ILMN_1678669	8.78031e-07	0.812669	A_24_P234196	0.0105764	1.74051
54625	PARP14	7.9138e-11	1.47448	3.70535e-07	1.36129	224701_at	3.562e-21	1.70215	224701_at	0.000146952	0.770144	2639054	3.28137e-20	1.92202	224701_at	0.0262473	0.699603	54625_at	2.46565e-05	1.77443	ILMN_1691731	1.79113e-08	0.464628	A_24_P920398	0.000433475	2.1448
1829	DSG2	1.54095e-06	1.43741	0.00126591	1.39867	217901_at	9.37651e-12	1.61201	217901_at	1.64948e-05	1.60707	3783529	2.14771e-09	1.63499	217901_at	0.00153941	1.33172	1829_at	1.00768e-06	3.75323	ILMN_1704196	1.43701e-07	1.22088	A_23_P141730	0.000489156	2.10435
10437	IFI30	2.09292e-07	1.42935	2.58451e-19	1.71902	201422_at	4.12192e-28	2.29975	201422_at	6.45291e-06	1.09574	3824874	2.23372e-17	1.67924	201422_at	0.000428824	1.07514	10437_at	0.00296423	1.69563	ILMN_1807277	1.70401e-07	0.770598	A_23_P153745	0.0288977	1.25815
55038	CDCA4	2.90491e-17	1.42898	1.32054e-07	1.52992	218399_s_at	1.78682e-13	0.973922	218399_s_at	1.20646e-05	0.726743	3581386	8.71618e-06	0.639218	218399_s_at	0.00142094	0.564901	55038_at	1.22145e-05	1.2569	ILMN_1684045	1.13806e-09	0.582045	A_24_P133488	0.0028329	1.54211
4688	NCF2	4.48357e-09	1.4189	2.01355e-16	2.19075	209949_at	6.7976e-25	2.16567	209949_at	6.13836e-07	1.16601	2447414	3.26113e-21	1.91649	209949_at	0.000285569	1.29072	4688_at	4.80574e-06	2.55347	ILMN_1796642	0.000329573	0.461094	A_23_P138194	0.0047963	1.46278
10460	TACC3	8.63337e-13	1.4161	3.53545e-07	0.910072	218308_at	1.5205e-06	0.639623	218308_at	0.000519167	0.632377	2714955	6.00958e-13	0.941843	218308_at	0.00199245	0.92313	10460_at	9.92764e-06	1.13086	ILMN_1724407	1.32284e-08	0.859273	A_23_P212844	0.00123977	1.8265
4233	MET	3.12056e-11	1.41288	1.14687e-12	2.25422	203510_at	5.81532e-20	2.04268	203510_at	2.9168e-09	1.39874	3020343	1.18724e-15	1.42354	203510_at	1.24421e-07	2.05313	4233_at	0.000331071	1.56489	ILMN_1715175	3.03152e-05	0.443866	A_23_P359245	5.17637e-07	2.42069
4171	MCM2	3.95994e-12	1.40654	0.000663793	1.09756	202107_s_at	2.03775e-12	1.35394	202107_s_at	0.00253953	0.609119	2640855	0.000161784	0.520501	202107_s_at	0.00253358	1.05371	4171_at	7.97324e-07	2.18575	ILMN_1681503	1.02819e-08	1.12814	A_32_P103633	0.00743156	1.31278
9055	PRC1	6.34536e-12	1.39525	0.001727	0.761857	218009_s_at	2.86995e-08	0.883118	218009_s_at	0.00381209	0.919228	3639031	0.00536214	0.466675	218009_s_at	0.0278827	0.771499	9055_at	1.05394e-05	1.54784	ILMN_1728934	0.00173589	0.320294	A_23_P206059	0.0100615	1.25523
121457	IKBIP	1.4765e-13	1.39471	8.5272e-09	1.59261	227295_at	3.5465e-24	1.62028	227295_at	2.47109e-05	1.07543	3467315	3.93727e-11	1.20107	227295_at	0.00752236	0.994303	121457_at	1.62777e-06	1.65694	ILMN_2324989	9.44356e-16	2.50297	A_23_P303210	0.0270272	1.17354
4085	MAD2L1	8.81613e-10	1.383	4.80437e-06	1.03461	203362_s_at	1.29803e-09	0.899908	203362_s_at	0.0125967	0.902004	2783715	0.000226849	0.860478	203362_s_at	0.00911784	1.27283	4085_at	0.000158111	1.43762	ILMN_2112460	0.000356711	0.390705	A_23_P92441	0.03926	1.34143
55215	FANCI	6.88205e-12	1.38031	0.000161013	1.1318	213007_at	1.06918e-08	0.831607	213007_at	0.000787787	0.803835	3607537	7.78034e-06	0.860849	213007_at	0.00105142	0.865108	55215_at	1.04901e-06	1.70917	ILMN_1655642	2.94436e-06	0.503315	A_23_P375104	6.51595e-05	1.5616
64135	IFIH1	3.02981e-05	1.3783	4.20514e-05	1.11435	219209_at	2.87453e-12	1.37479	219209_at	0.00190488	0.951798	2584207	4.75234e-16	1.83532	219209_at	0.00255181	1.38257	64135_at	0.00171603	1.21753	ILMN_1781373	1.72407e-05	0.381491	A_23_P68155	0.00105989	1.85532
3710	ITPR3	2.31041e-09	1.37396	5.73285e-05	1.09392	201189_s_at	1.49373e-17	1.02584	201189_s_at	2.40076e-05	0.757509	2903782	1.10763e-06	0.767163	201189_s_at	0.00401462	0.750226	3710_at	5.95559e-06	1.2006	ILMN_1815500	8.85074e-09	0.522488	A_23_P19517	0.0330405	0.821988
2195	FAT1	0.000204931	1.37285	4.49347e-06	1.72699	201579_at	1.12684e-24	1.94905	201579_at	6.13836e-07	1.45306	2797393	3.45763e-14	1.47517	201579_at	8.52685e-05	1.68834	2195_at	4.04486e-06	2.02162	ILMN_1754795	0.000124877	0.373893	A_23_P69586	0.00227476	1.93289
5361	PLXNA1	1.35462e-14	1.36364	4.9591e-07	1.24221	221538_s_at	1.52683e-30	1.76274	221538_s_at	6.63538e-10	1.09022	2640579	6.31516e-09	0.811575	221538_s_at	0.000229945	1.30796	5361_at	2.56277e-05	0.880167	ILMN_1791569	6.42873e-10	0.615979	A_23_P69068	0.000319815	1.97532
131566	DCBLD2	9.67175e-06	1.35996	0.000233862	1.25624	224911_s_at	3.21663e-12	1.63702	224911_s_at	4.39055e-06	1.44502	2686023	3.85407e-11	1.66428	224911_s_at	0.00890654	1.03012	131566_at	0.00121057	1.33039	ILMN_2174127	1.5892e-06	0.3553	A_23_P91829	0.0025324	2.83982
65108	MARCKSL1	1.28136e-08	1.35914	5.09498e-09	2.40113	200644_at	2.0052e-22	2.10529	200644_at	2.60891e-10	1.27128	2404999	2.55043e-07	0.442334	200644_at	9.26538e-05	1.07634	65108_at	0.000246407	1.5756	ILMN_1714433	5.52472e-11	1.32577	A_23_P310	0.0235663	1.27462
6890	TAP1	3.49635e-06	1.35641	1.91067e-10	1.2185	202307_s_at	1.18475e-23	1.99734	202307_s_at	6.07957e-05	1.00095	2950214	1.73196e-18	1.57987	202307_s_at	0.000162315	1.46594	6890_at	0.000407445	1.38426	ILMN_1751079	2.77943e-08	0.391879	A_23_P59005	0.000102029	1.81152
24147	FJX1	2.20977e-08	1.35525	1.63205e-06	1.73354	219522_at	1.98928e-15	1.73699	219522_at	5.20733e-05	1.02886	3326826	5.27514e-12	0.946695	219522_at	1.56074e-05	1.36832	24147_at	0.000744817	1.59306	ILMN_1746465	1.61289e-08	0.895989	A_23_P150693	4.07569e-06	1.97995
84230	LRRC8C	4.10708e-08	1.34456	1.01776e-10	1.93425	228314_at	5.13124e-13	1.02937	228314_at	0.000438854	0.693853	2345929	9.1274e-10	1.0529	228314_at	0.0200054	0.761292	84230_at	0.00028647	1.2531	ILMN_2094396	4.06435e-09	0.70502	A_23_P103775	0.0483449	1.38289
6772	STAT1	7.68052e-06	1.34169	3.58592e-06	1.29762	200887_s_at	1.36442e-25	1.93138	200887_s_at	4.2711e-05	0.810647	2592268	5.6484e-22	2.04034	200887_s_at	1.77806e-05	1.55066	6772_at	3.93849e-05	2.08823	ILMN_1690105	7.41593e-11	0.710816	A_24_P274270	2.98328e-06	3.173
5033	P4HA1	1.64414e-09	1.32889	1.14468e-06	1.61259	207543_s_at	1.01887e-25	1.7938	207543_s_at	9.14794e-06	0.817874	3294159	4.43992e-06	1.17676	207543_s_at	0.00543885	1.03441	5033_at	3.03736e-05	1.70381	ILMN_1747442	0.00343859	0.327581	A_24_P406693	0.00806042	1.3851
9168	TMSB10	3.6368e-07	1.32875	4.58243e-15	1.63891	217733_s_at	2.36566e-30	0.791573	217733_s_at	3.1735e-10	1.10599	2491271	2.09325e-20	1.57438	217733_s_at	2.35908e-06	0.971551	9168_at	7.47367e-08	0.664293	ILMN_1812392	2.28138e-10	0.686045	A_23_P68106	0.000119246	1.39033
29089	UBE2T	4.05663e-09	1.32808	0.000340742	0.974199	223229_at	7.28079e-11	1.12695	223229_at	0.0372038	0.353163	2451200	5.0257e-07	0.76238	223229_at	0.0042059	0.865405	29089_at	2.11975e-05	1.58623	ILMN_1711470	0.000251026	0.451709	A_23_P115482	0.00566137	1.43346
5698	PSMB9	0.000155446	1.32304	0.00284325	0.958345	204279_at	8.77767e-14	1.70979	204279_at	5.00144e-05	1.22313	2903285	6.84704e-17	1.91388	204279_at	0.000665472	1.65094	5698_at	0.00694259	1.46605	ILMN_2376108	9.61701e-11	1.53642	A_23_P111000	0.011448	1.84355
8974	P4HA2	3.19503e-09	1.31529	1.92399e-09	1.36261	1568611_at	1.86382e-08	1.34247	1568611_at	0.000546198	0.615955	2875193	2.46839e-11	1.11896	1568611_at	0.0107446	0.668431	8974_at	5.58755e-06	1.61804	ILMN_2280135	8.37459e-09	1.05015	A_23_P30363	0.0207995	1.23654
2000	ELF4	1.61514e-11	1.30793	5.76138e-10	1.44317	31845_at	3.36179e-25	1.12809	31845_at	1.39978e-06	0.99039	4021433	2.57332e-08	0.675551	31845_at	0.0010086	0.731283	2000_at	1.73054e-05	1.24906	ILMN_1652082	3.14862e-06	0.406772	A_24_P340066	0.00105682	1.13585
11332	ACOT7	1.98954e-12	1.30646	3.10523e-06	1.35214	208002_s_at	1.19399e-14	1.13576	208002_s_at	5.16936e-05	0.981263	2394626	0.00521343	0.302505	208002_s_at	0.000118606	1.16661	11332_at	3.75125e-05	1.41743	ILMN_1719178	1.03963e-11	1.46203	A_24_P205589	0.00854906	1.43141
4651	MYO10	5.51999e-10	1.29027	1.92373e-12	1.69245	201976_s_at	7.19869e-26	1.84727	201976_s_at	2.24583e-07	1.22706	2850071	2.44456e-13	1.21854	201976_s_at	3.13361e-07	1.22185	4651_at	5.79737e-06	1.59549	ILMN_2232712	8.11279e-05	0.260237	A_23_P7596	8.09917e-05	1.66662
4478	MSN	5.53019e-11	1.2822	9.65764e-19	2.09819	200600_at	7.36188e-34	1.76426	200600_at	7.63723e-07	0.990904	3979659	8.47699e-20	1.21833	200600_at	5.33681e-07	1.33304	4478_at	1.5657e-06	0.966764	ILMN_1659895	4.68099e-11	0.711627	A_32_P151102	9.71173e-06	1.98234
10512	SEMA3C	0.000138609	1.2756	1.39032e-22	3.0722	203789_s_at	2.59378e-22	3.17436	203789_s_at	5.92231e-06	1.21083	3058759	2.80404e-22	2.35482	203789_s_at	4.91156e-09	3.27006	10512_at	3.10724e-07	2.17651	ILMN_1695475	3.50873e-08	0.805303	A_23_P256473	0.0140305	1.95053
57089	ENTPD7	5.93959e-08	1.27224	5.00342e-13	1.57274	235204_at	4.07788e-10	0.68156	235204_at	8.52156e-06	0.892632	3260383	6.15002e-21	1.43408	235204_at	0.0242986	0.49195	57089_at	1.7663e-05	2.16552	ILMN_1758852	1.26535e-05	0.523731	A_23_P86623	1.97763e-05	2.16067
29127	RACGAP1	1.50785e-13	1.2708	0.000797327	0.922481	222077_s_at	9.96455e-06	0.525446	222077_s_at	0.0126769	0.732043	3454223	0.0220782	0.258946	222077_s_at	0.0135967	0.742893	29127_at	3.58923e-06	1.08264	ILMN_2077550	0.000164458	0.333983	A_32_P186474	0.00123998	1.29082
760	CA2	0.0108824	1.26962	3.06033e-05	1.91084	209301_at	3.78127e-12	2.61953	209301_at	0.00257913	1.29996	3105600	1.76872e-09	1.70764	209301_at	4.26483e-06	2.61181	760_at	1.64184e-05	2.51074	ILMN_2199439	2.65925e-06	0.709803	A_23_P8913	0.00410857	2.62028
9246	UBE2L6	1.26313e-05	1.25649	0.00225097	0.891909	201649_at	4.24269e-23	1.77339	201649_at	4.28972e-06	1.15888	3373962	6.96897e-14	0.937257	201649_at	0.000268349	1.35529	9246_at	0.000543135	1.39237	ILMN_1703108	1.93147e-09	1.4725	A_23_P75741	0.0037115	1.93214
5621	PRNP	1.55696e-08	1.24411	9.58624e-12	1.78414	201300_s_at	1.94473e-23	1.16705	201300_s_at	0.0055407	0.432553	3874751	1.21113e-12	0.916235	201300_s_at	2.13681e-07	1.31964	5621_at	0.000171571	0.999458	ILMN_1737988	4.56588e-08	0.245137	A_23_P109143	0.014222	1.3273
51053	GMNN	1.25962e-10	1.23739	0.00102096	0.649889	218350_s_at	1.08466e-12	0.860722	218350_s_at	0.00118024	0.630914	2898597	3.07187e-09	0.885746	218350_s_at	0.0211407	0.736202	51053_at	2.992e-05	1.11512	ILMN_1720114	0.000520428	0.24407	A_23_P19712	0.0277505	0.921916
56606	SLC2A9	3.0292e-05	1.23481	0.0155366	0.993725	219991_at	2.94137e-06	0.856113	219991_at	5.02695e-07	0.638647	2760199	4.36725e-13	1.22383	219991_at	0.00973293	0.531571	56606_at	0.000877176	0.859667	ILMN_1668312	2.21756e-11	1.32028	A_23_P213014	0.00357538	1.612
1021	CDK6	1.24435e-07	1.2288	3.83344e-08	1.45524	224847_at	7.1791e-08	1.11527	224847_at	0.000180969	1.0295	3061319	2.27948e-18	1.47941	224847_at	5.35346e-06	1.44406	1021_at	2.16123e-05	1.55822	ILMN_1802615	5.03449e-06	0.330516	A_23_P168651	0.00122663	2.09394
351	APP	1.27749e-09	1.22728	4.80268e-09	1.82179	200602_at	1.91505e-19	1.09328	200602_at	9.35819e-07	0.754202	3927226	2.73487e-10	0.675825	200602_at	1.1416e-05	1.06077	351_at	7.97324e-07	1.08956	ILMN_2404065	6.61577e-10	0.725522	A_24_P314159	0.00453368	1.22017
6773	STAT2	1.46689e-09	1.2261	8.59452e-07	0.926134	225636_at	8.80338e-20	1.09628	225636_at	6.26908e-08	0.860479	3457752	8.90859e-15	1.14075	225636_at	0.00724939	0.75276	6773_at	0.000599616	0.51013	ILMN_1690921	1.02214e-07	0.226605	A_23_P76090	0.0178734	0.87814
8877	SPHK1	1.72361e-06	1.22507	2.80836e-07	1.6533	219257_s_at	7.58171e-07	0.975651	219257_s_at	4.57926e-05	0.936215	3735478	0.00442107	0.423491	219257_s_at	0.00348885	0.690918	8877_at	7.13607e-06	2.42195	ILMN_1774153	8.1842e-13	2.31057	A_23_P38106	0.0200265	1.5413
2237	FEN1	2.83356e-12	1.21217	2.67185e-06	1.10776	204767_s_at	1.46516e-14	0.9744	204767_s_at	3.38306e-05	0.75171	3333226	1.06044e-08	0.593314	204767_s_at	0.000665067	0.96954	2237_at	2.56277e-05	1.74294	ILMN_2160929	5.19789e-09	0.595608	A_24_P84898	0.00070267	1.8461
11130	ZWINT	1.59586e-10	1.21106	0.00171178	0.846025	204026_s_at	1.51137e-05	0.568373	204026_s_at	0.00227764	0.901255	3290210	2.25008e-05	0.604877	204026_s_at	0.0260235	0.605145	11130_at	9.85241e-06	1.36613	ILMN_2362545	7.06265e-08	0.777817	A_23_P63789	0.010514	1.26021
87	ACTN1	1.09529e-07	1.20756	1.70707e-09	1.87978	208636_at	4.79042e-20	1.53539	208636_at	3.85954e-10	1.20369	3569814	1.17195e-18	1.4109	208636_at	1.08451e-06	1.35385	87_at	5.77769e-06	1.68986	ILMN_2232177	9.43197e-13	0.666769	A_23_P105957	1.03655e-05	2.44092
54820	NDE1	8.01652e-12	1.19942	2.28269e-08	1.10939	227249_at	4.77004e-24	1.63613	227249_at	1.58462e-05	1.13506	3649811	1.20918e-05	0.56003	227249_at	0.000292221	0.954497	54820_at	3.54792e-05	1.53041	ILMN_1739805	3.34916e-05	0.219503	A_23_P206901	0.0255516	0.684716
23597	ACOT9	5.81645e-11	1.19879	1.31372e-09	1.85469	221641_s_at	4.89119e-28	1.64919	221641_s_at	1.29699e-05	0.812817	4002741	7.51291e-17	1.32629	221641_s_at	5.76898e-07	1.36376	23597_at	2.45607e-07	1.12961	ILMN_1658995	5.19435e-14	0.799596	A_24_P42501	4.16669e-05	2.00662
91687	CENPL	1.01991e-11	1.17646	5.09037e-06	0.795916	1554271_a_at	1.72928e-22	1.48608	1554271_a_at	0.000108843	0.470456	2444451	1.16574e-07	0.738696	1554271_a_at	0.0120775	0.329655	91687_at	0.000163291	1.81419	ILMN_1742779	2.01244e-10	0.923087	A_23_P126120	0.0370785	0.949746
93323	HAUS8	2.23817e-11	1.16874	0.00046825	0.839257	226308_at	0.00325362	0.292513	226308_at	1.58578e-06	0.494835	3854218	1.746e-10	0.721208	226308_at	0.0380468	0.485939	93323_at	1.22145e-05	1.67967	ILMN_1768020	1.07851e-05	0.481118	A_23_P141965	0.00942184	1.15633
2633	GBP1	0.00632707	1.16763	0.0012358	0.872592	202270_at	2.88359e-22	2.35631	202270_at	0.013832	0.83476	2421883	2.85549e-22	2.95302	202270_at	0.000360944	2.01711	2633_at	0.00203938	1.40795	ILMN_2148785	6.30203e-07	0.575304	A_23_P62890	0.00235052	3.08583
83605	CCM2	5.3112e-09	1.16517	3.54628e-18	1.35894	223164_at	1.88187e-20	1.13444	223164_at	0.00030593	0.618539	3000167	1.96773e-16	1.03057	223164_at	0.00572664	0.809245	83605_at	1.84174e-05	1.06241	ILMN_1784352	2.37507e-12	0.568432	A_23_P123125	0.000208616	1.77592
10981	RAB32	1.87666e-07	1.16083	2.02007e-07	1.47731	204214_s_at	3.72767e-30	1.77387	204214_s_at	5.81452e-06	0.540817	2929699	3.43027e-13	1.28073	204214_s_at	0.000300257	0.735802	10981_at	3.46804e-06	1.25493	ILMN_2115434	7.29742e-05	0.38317	A_24_P303480	0.00928281	1.78221
9263	STK17A	4.76013e-09	1.16043	1.43294e-12	1.78673	202694_at	0.0173745	0.183091	202694_at	5.4133e-06	0.721585	2999485	1.47892e-19	1.79227	202694_at	0.000762636	0.777445	9263_at	0.000105144	1.29316	ILMN_1776428	9.68187e-05	0.484503	A_23_P82550	0.00012124	1.73283
3959	LGALS3BP	5.58677e-08	1.15819	0.0201168	0.810352	200923_at	1.25388e-16	1.12447	200923_at	0.000163345	0.865312	3772719	5.95555e-09	0.904689	200923_at	0.00284629	1.10258	3959_at	0.0001872	1.46743	ILMN_1659688	4.05571e-07	0.999955	A_23_P15357	0.000625454	1.60157
9213	XPR1	1.06933e-09	1.1568	7.06167e-18	1.67536	226615_at	1.6994e-17	1.33826	226615_at	0.0153999	0.471932	2370123	2.057e-17	1.19499	226615_at	0.00105464	0.829037	9213_at	5.86563e-07	1.6536	ILMN_2104106	8.23836e-09	0.318537	A_23_P63534	6.84596e-08	2.44965
4173	MCM4	1.40536e-08	1.15017	0.000866946	1.06781	222036_s_at	1.40929e-10	0.805377	222036_s_at	0.000153263	0.888134	3097152	4.16094e-05	0.551734	222036_s_at	0.000106223	1.11986	4173_at	3.39616e-06	2.00624	ILMN_1737205	2.86203e-06	1.08031	A_23_P370989	0.000803502	1.66144
3431	SP110	2.87941e-05	1.14059	4.95727e-06	1.09503	208012_x_at	6.8798e-12	1.12793	208012_x_at	1.2668e-07	0.943563	2603051	7.12708e-22	1.80913	208012_x_at	0.0083182	0.544814	3431_at	0.00198993	0.983718	ILMN_2415144	7.30177e-14	0.821219	A_23_P120002	0.000326102	1.96853
10535	RNASEH2A	3.7529e-09	1.13331	4.78499e-07	1.24937	203022_at	2.97535e-13	1.09742	203022_at	0.024072	0.39805	3821908	0.000409927	0.514853	203022_at	0.00121316	0.759846	10535_at	2.34764e-06	2.28372	ILMN_1810901	8.38607e-08	0.716197	A_23_P164826	0.0207995	0.875637
25932	CLIC4	5.13198e-10	1.13246	8.98953e-12	1.79673	201560_at	3.20979e-34	1.52039	201560_at	4.77295e-05	0.732969	2325593	3.79594e-10	1.04605	201560_at	5.35346e-06	1.65704	25932_at	0.000501154	1.16776	ILMN_2063586	2.3186e-06	0.378939	A_23_P259189	0.00144156	1.71649
3694	ITGB6	0.00751237	1.13122	2.20961e-07	1.86166	226535_at	1.15616e-13	2.22783	226535_at	0.00109903	0.858715	2583465	2.5206e-19	2.25081	226535_at	0.00465805	1.54328	3694_at	6.20405e-05	3.08387	ILMN_1789846	2.83573e-07	0.772557	A_23_P154217	0.0424668	2.51645
3134	HLA-F	0.000523376	1.13095	5.30761e-05	1.35952	221875_x_at	5.39732e-19	1.24965	221875_x_at	0.000433629	0.74674	2900974	1.83363e-15	1.79717	221875_x_at	0.000136235	1.46912	3134_at	0.00236375	0.885113	ILMN_2186806	6.35586e-05	1.09975	A_23_P145264	0.00571852	1.34511
4644	MYO5A	1.19732e-06	1.12969	3.00536e-08	1.67787	227761_at	6.53913e-12	1.04401	227761_at	0.0121268	0.585139	3624607	1.31276e-13	1.10778	227761_at	0.000992623	1.15645	4644_at	1.01413e-06	1.08478	ILMN_1698225	9.68596e-11	0.542362	A_23_P117654	0.000210446	1.73394
10783	NEK6	4.07878e-07	1.12892	0.0110873	1.13973	223159_s_at	2.3725e-06	0.727412	223159_s_at	7.25932e-05	0.712674	3188697	2.9007e-11	0.979186	223159_s_at	0.00135735	0.648513	10783_at	5.11837e-05	1.68085	ILMN_1660871	4.53175e-08	1.37284	A_23_P216920	0.0495334	1.03401
29967	LRP12	8.91811e-05	1.12296	3.05298e-08	1.5324	219631_at	1.12731e-15	1.67574	219631_at	4.32519e-06	1.01236	3147985	2.58488e-14	1.50658	219631_at	0.000177985	1.64571	29967_at	1.26748e-07	2.23297	ILMN_2092441	4.55259e-05	0.275999	A_23_P8906	0.00040369	1.75701
51474	LIMA1	9.87837e-08	1.11198	4.60416e-10	1.8799	217892_s_at	9.03592e-23	1.35172	217892_s_at	2.68244e-06	0.87225	3454331	2.06949e-17	1.15178	217892_s_at	0.0119195	0.957999	51474_at	7.17654e-05	1.04049	ILMN_1704369	8.47902e-07	0.282242	A_23_P151267	6.40555e-05	1.88921
6242	RTKN	2.36002e-11	1.11035	0.00163361	0.912324	225150_s_at	8.72513e-20	1.72243	225150_s_at	1.48763e-05	0.958348	2560076	0.000144107	0.547813	225150_s_at	0.00153329	0.878841	6242_at	0.000100278	1.3996	ILMN_1688256	4.83955e-09	1.64469	A_23_P120056	2.87014e-06	1.80013
5150	PDE7A	9.96561e-08	1.10916	9.54728e-06	1.18457	223358_s_at	3.60273e-10	1.1865	223358_s_at	3.54572e-06	1.00082	3138464	8.14305e-20	1.58987	223358_s_at	0.00401194	1.05674	5150_at	0.000331071	1.49099	ILMN_2278819	8.17608e-12	1.34502	A_23_P123478	0.000156018	2.56885
84823	LMNB2	5.62998e-10	1.09809	0.000352747	0.809665	216952_s_at	2.62101e-12	1.00647	216952_s_at	0.00740518	0.566602	3845909	0.0335509	0.241143	216952_s_at	0.0394175	0.700994	84823_at	8.54415e-06	1.52655	ILMN_1708101	1.80182e-07	1.09147	A_23_P67725	0.00078305	1.21577
10681	GNB5	9.25723e-14	1.09567	2.81524e-13	1.36904	204000_at	1.07298e-11	0.691701	204000_at	3.39618e-05	0.538215	3624448	0.00526406	0.209615	204000_at	0.0262454	0.416475	10681_at	8.35107e-07	1.3316	ILMN_2412294	9.26195e-09	0.586984	A_24_P911571	0.00469229	1.72582
11335	CBX3	4.83545e-15	1.07314	2.80424e-16	1.00533	200037_s_at	1.21724e-25	0.883523	200037_s_at	0.00042224	0.463196	2993639	1.12633e-09	0.642841	200037_s_at	0.000674626	0.726144	11335_at	1.14441e-05	0.807992	ILMN_1790625	1.58021e-08	0.807721	A_23_P31315	0.000916867	1.44152
3428	IFI16	1.34756e-10	1.06804	2.35049e-07	1.36088	206332_s_at	5.75429e-28	1.14656	206332_s_at	1.44115e-05	0.965689	2362394	2.53086e-10	0.930498	206332_s_at	1.8232e-05	1.07142	3428_at	0.0466885	0.509335	ILMN_1710937	4.99892e-06	0.202883	A_23_P160025	0.0465783	0.76971
27	ABL2	4.63077e-10	1.06496	1.07493e-08	1.7055	226893_at	1.33361e-29	1.90739	226893_at	5.93249e-06	0.753391	2446047	3.36284e-18	1.14343	226893_at	1.22235e-06	1.19389	27_at	0.00012668	0.96597	ILMN_1741628	2.28998e-12	1.65224	A_23_P138099	8.29124e-05	2.39866
23531	MMD	9.70109e-11	1.06337	2.43478e-07	1.38271	203414_at	1.09613e-23	1.58382	203414_at	0.000546539	0.710625	3763270	9.3595e-14	1.63748	203414_at	0.000617998	1.23177	23531_at	0.000349003	0.961261	ILMN_1733937	5.24189e-05	0.440925	A_23_P164047	0.0178763	1.15074
5796	PTPRK	4.3517e-08	1.06294	2.31054e-09	1.15552	203038_at	1.29346e-27	1.35885	203038_at	1.23193e-07	0.945597	2973376	9.79232e-20	1.58147	203038_at	2.09949e-06	1.60814	5796_at	0.00027154	0.861362	ILMN_1810962	0.000262955	0.227501	A_32_P99100	0.0107324	1.24413
6520	SLC3A2	4.30161e-09	1.05966	1.45022e-09	1.30734	200924_s_at	4.99757e-16	1.12059	200924_s_at	0.018654	0.454718	3333711	2.32493e-09	0.80314	200924_s_at	0.000734748	0.923379	6520_at	3.42358e-05	1.28086	ILMN_1679041	8.72684e-08	1.20816	A_23_P87216	0.00885186	1.13504
79669	C3orf52	3.02539e-06	1.05394	0.00031608	1.12051	219474_at	1.79324e-13	1.4461	219474_at	0.00017923	1.03748	2636062	1.37356e-07	0.853092	219474_at	2.99997e-08	1.71892	79669_at	0.000836952	1.80781	ILMN_2184612	0.000945897	0.735402	A_24_P294343	0.00120266	1.74215
83596	BCL2L12	1.3222e-10	1.0507	8.24857e-08	1.01641	233110_s_at	5.84393e-19	0.970519	233110_s_at	7.56546e-06	0.463447	3838795	0.0157857	0.250337	233110_s_at	0.0442221	0.325535	83596_at	7.21171e-07	1.61854	ILMN_2396982	6.69894e-11	0.582493	A_23_P50477	0.00831629	1.25043
84166	NLRC5	5.34726e-05	1.04727	0.000910213	0.916088	226474_at	1.42067e-08	1.09429	226474_at	0.00531435	0.583582	3662444	1.6046e-16	1.11884	226474_at	0.0292958	0.872182	84166_at	0.0406952	0.78694	ILMN_1716704	5.99061e-10	1.1948	A_32_P416583	0.000396122	1.88767
116447	TOP1MT	6.12764e-07	1.04511	0.000454088	0.858969	225802_at	2.05757e-07	0.922288	225802_at	0.00150694	0.55708	3157385	0.00206513	0.310837	225802_at	0.0024193	0.913196	116447_at	0.00920431	0.717974	ILMN_2405628	4.03258e-09	0.607063	A_24_P248053	0.0250856	0.987158
672	BRCA1	6.77132e-08	1.03813	0.00244812	0.727903	204531_s_at	2.83214e-06	0.536392	204531_s_at	0.00979331	0.406128	3758317	1.90272e-06	0.797701	204531_s_at	0.0106985	0.546811	672_at	0.000121319	0.928234	ILMN_2311089	0.0226181	0.163152	A_23_P207400	0.00178067	1.51198
50807	ASAP1	3.88369e-09	1.03328	0.00879778	0.795232	224791_at	1.52978e-26	1.09365	224791_at	0.000641419	0.524336	3153428	9.66053e-12	0.863536	224791_at	0.0047529	0.927326	50807_at	0.00134268	0.639115	ILMN_2233366	0.000731004	0.348451	A_23_P44831	0.00511054	0.968329
9111	NMI	2.16222e-08	1.02844	0.000332655	0.80255	203964_at	2.18792e-14	0.911448	203964_at	0.00174717	0.653052	2580955	5.43723e-10	1.30418	203964_at	2.69222e-05	1.4178	9111_at	0.00110568	0.851456	ILMN_1739541	9.44034e-06	0.245788	A_23_P154235	0.00318091	1.10353
83666	PARP9	1.40744e-05	1.02605	1.72898e-05	1.27717	223220_s_at	1.07736e-15	1.41685	223220_s_at	0.00223848	0.767439	2692060	5.37819e-15	1.55099	223220_s_at	0.000108267	1.31152	83666_at	0.00132866	1.19988	ILMN_2053527	6.39855e-05	0.552939	A_23_P69383	0.00766895	1.45325
86	ACTL6A	6.04526e-09	1.02475	1.42779e-10	1.32537	202666_s_at	3.75294e-13	0.875684	202666_s_at	0.000287796	0.752014	2654023	9.03132e-07	0.548431	202666_s_at	1.637e-06	1.18366	86_at	3.90108e-06	1.09595	ILMN_1749297	0.000134662	0.237512	A_23_P69249	0.0378212	0.843686
10227	MFSD10	1.14421e-06	1.02318	0.000263243	0.914091	209215_at	1.37987e-13	1.05563	209215_at	2.65332e-05	0.811401	2758043	0.000177675	0.412502	209215_at	0.0123614	0.997679	10227_at	0.000611352	0.926765	ILMN_1674874	0.000196896	0.130659	A_23_P41246	0.00290122	1.49345
79183	TTPAL	1.16248e-07	1.01498	8.28537e-11	1.36021	228031_at	4.13118e-14	1.01474	228031_at	0.000687845	0.742493	3886512	2.16966e-05	0.781542	228031_at	0.00116719	0.854677	79183_at	7.6577e-05	1.26784	ILMN_1744442	1.1522e-08	0.73498	A_23_P40156	0.000189839	1.66779
55238	SLC38A7	5.88306e-05	0.990208	9.27072e-09	1.06818	228951_at	1.95584e-07	0.521178	228951_at	4.76205e-05	0.503247	3693788	1.47398e-06	0.410858	228951_at	0.0176728	0.507138	55238_at	1.43189e-06	1.23037	ILMN_1784105	3.00853e-08	0.936832	A_23_P65967	0.024427	0.869294
3984	LIMK1	2.14985e-11	0.986334	1.77572e-16	1.30163	204357_s_at	6.62501e-06	0.23196	204357_s_at	9.3404e-07	0.396262	3008108	4.76131e-07	0.471938	204357_s_at	0.00215352	0.396886	3984_at	0.0137082	0.241175	ILMN_1698649	7.4105e-09	0.903151	A_23_P215461	0.00460773	1.1329
6464	SHC1	7.8606e-10	0.981571	5.43703e-12	1.17027	214853_s_at	1.0096e-24	1.2278	214853_s_at	1.4478e-05	0.637801	2436985	8.51582e-11	0.578351	214853_s_at	0.000224573	0.879332	6464_at	2.34764e-06	1.12644	ILMN_1701967	3.33268e-13	2.20651	A_23_P200443	0.0295675	0.912893
25855	BRMS1	3.76613e-06	0.967732	9.87819e-12	1.38646	215631_s_at	1.32838e-10	0.909546	215631_s_at	5.02695e-07	0.808396	3378210	3.52658e-12	0.814909	215631_s_at	0.000410438	0.820179	25855_at	3.60807e-05	1.33794	ILMN_1719165	1.25001e-09	1.38893	A_23_P75500	0.000520349	1.36911
55454	CSGALNACT2	8.50263e-07	0.965954	1.19983e-06	1.26097	218871_x_at	2.73781e-22	1.315	218871_x_at	0.00830533	0.495641	3243908	2.77108e-07	0.860402	218871_x_at	0.00318996	1.01254	55454_at	0.0009906	0.887698	ILMN_1799208	3.56577e-09	0.700874	A_23_P161269	0.0268358	1.07048
10379	IRF9	4.86043e-07	0.965534	2.78265e-07	1.28055	203882_at	1.88568e-26	1.4858	203882_at	7.26448e-07	0.872696	3529701	1.58297e-12	0.843431	203882_at	0.00507136	0.774855	10379_at	2.74109e-05	1.30173	ILMN_1745471	2.34566e-06	0.199772	A_23_P65442	0.0128956	0.920466
7204	TRIO	0.000395825	0.947697	0.000647613	1.17235	209012_at	2.86256e-18	1.33295	209012_at	3.84563e-06	0.929252	2802398	4.00449e-15	1.07574	209012_at	0.000661548	1.06602	7204_at	7.74137e-07	1.22106	ILMN_1805792	7.88275e-09	1.04836	A_24_P42603	0.00162956	1.47806
9650	MTFR1	2.23698e-08	0.937364	2.30758e-07	0.885841	203208_s_at	8.64056e-07	0.660937	203208_s_at	0.0210267	0.534383	3101385	9.7894e-13	1.09911	203208_s_at	0.000115549	1.1572	9650_at	2.26801e-05	1.21553	ILMN_1774028	4.66902e-06	0.370969	A_23_P216215	0.0011593	1.47111
2132	EXT2	2.49109e-08	0.934557	2.08928e-11	1.10977	202013_s_at	4.64472e-14	1.09822	202013_s_at	5.06708e-06	0.703682	3328389	1.28527e-07	0.442951	202013_s_at	0.0109811	0.583047	2132_at	0.00826828	0.615342	ILMN_2328029	2.71152e-05	0.292399	A_23_P13183	0.00315226	1.15379
84959	UBASH3B	0.000181367	0.93268	4.25074e-11	1.67679	238462_at	3.69542e-10	1.25058	238462_at	2.32182e-05	0.720595	3353335	4.34128e-12	0.883233	238462_at	0.00316023	0.867996	84959_at	0.00490286	0.987026	ILMN_1653856	2.21139e-06	0.500102	A_24_P192933	0.0158634	1.38046
55346	TCP11L1	1.2611e-07	0.928296	0.00029037	0.715692	205796_at	7.38761e-19	1.87556	205796_at	3.81289e-09	1.30806	3325839	0.00559721	0.314982	205796_at	0.0262817	0.815648	55346_at	4.62722e-05	1.90693	ILMN_2208812	0.0307893	0.378805	A_23_P47247	0.0014915	1.43121
6672	SP100	4.51559e-07	0.927916	0.00642253	0.637919	202863_at	4.25649e-14	0.991662	202863_at	1.20852e-06	0.812007	2531377	2.82663e-14	1.30733	202863_at	0.000806684	1.1565	6672_at	0.00101173	0.651214	ILMN_2284998	6.20198e-10	0.58448	A_24_P385611	0.00993292	1.53017
6788	STK3	1.32885e-12	0.923119	7.26109e-09	0.918087	204068_at	3.11331e-24	1.24696	204068_at	3.54108e-09	1.11188	3146103	5.82037e-13	1.09461	204068_at	2.11107e-06	1.51684	6788_at	1.7252e-05	1.12131	ILMN_1666453	5.41042e-06	0.187815	A_23_P215963	0.0344729	0.92314
84246	MED10	1.57762e-07	0.916862	2.36505e-07	1.172	223247_at	9.30323e-10	0.806906	223247_at	5.48415e-08	0.82387	2847264	2.88617e-07	0.700193	223247_at	2.65295e-05	0.877761	84246_at	3.62163e-05	1.39968	ILMN_1707631	6.62206e-10	0.553415	A_23_P124022	0.00684722	1.30281
55159	RFWD3	7.58535e-09	0.915354	0.000120256	0.740481	218564_at	4.43907e-11	0.702869	218564_at	0.00638176	0.519143	3699044	0.00212596	0.409385	218564_at	7.29244e-05	0.777129	55159_at	2.96763e-05	1.31075	ILMN_1687107	1.12196e-08	0.282295	A_24_P287826	0.00957905	0.883458
154214	RNF217	2.62687e-05	0.898922	3.56584e-08	1.26086	226885_at	3.55677e-13	1.40248	226885_at	6.35738e-05	0.854654	2924253	1.33272e-08	0.789613	226885_at	0.000210265	0.907538	154214_at	7.10454e-05	1.88292	ILMN_1722089	2.97565e-10	0.643264	A_23_P353005	4.79044e-05	1.90222
977	CD151	2.18981e-05	0.883979	2.16529e-05	1.22306	204306_s_at	6.85012e-10	0.891243	204306_s_at	6.72648e-05	0.734828	3316344	5.48658e-08	0.778364	204306_s_at	0.0164265	0.501136	977_at	0.00412793	0.849226	ILMN_1661589	1.11362e-09	1.37373	A_23_P95470	0.00335648	1.2343
5747	PTK2	4.48357e-09	0.881666	9.82142e-06	1.01253	208820_at	5.12561e-19	1.00102	208820_at	5.18868e-05	0.618753	3156307	1.10013e-11	0.891455	208820_at	2.91466e-06	1.10632	5747_at	0.000119198	0.855512	ILMN_1676305	3.21202e-09	0.845824	A_23_P72050	0.00039022	1.34045
84951	TNS4	0.00505948	0.877646	0.0153604	0.927279	230398_at	6.4625e-25	2.25002	230398_at	0.000534878	0.624097	3756262	1.33646e-06	0.901389	230398_at	0.0013917	0.755334	84951_at	0.000398558	1.15035	ILMN_1716370	0.00015002	0.692951	A_23_P207850	0.000462107	1.87857
93349	SP140L	9.51045e-06	0.87209	0.0479872	0.666259	214791_at	0.000610892	0.549346	214791_at	0.000107435	0.710095	2531310	2.38413e-16	1.35957	214791_at	0.0394497	0.547649	93349_at	0.000769914	1.00175	ILMN_2187058	9.47059e-09	0.611084	A_24_P337012	0.00119129	1.96892
389	RHOC	1.61969e-05	0.870346	9.42044e-06	1.21587	200885_at	5.19794e-20	1.16788	200885_at	0.000340924	0.728419	2428405	3.82718e-10	0.826228	200885_at	0.00016751	0.919286	389_at	0.00438724	0.866377	ILMN_2313730	3.43204e-05	0.41972	A_23_P12514	0.00158748	1.19312
47	ACLY	2.82167e-09	0.869355	6.18065e-12	0.848225	201128_s_at	4.47784e-15	0.633334	201128_s_at	0.000130617	0.597871	3757433	1.15814e-07	0.659486	201128_s_at	0.0433468	0.417817	47_at	2.34764e-06	1.05441	ILMN_2371379	0.0133962	0.0707083	A_23_P66787	0.00957673	1.12292
8795	TNFRSF10B	1.90267e-05	0.858265	1.2065e-05	1.00618	209295_at	5.88961e-30	1.47516	209295_at	0.0187599	0.351054	3127703	1.54478e-12	0.991066	209295_at	0.00018454	1.11766	8795_at	0.00505787	0.896593	ILMN_1812915	9.22299e-11	1.53789	A_23_P169030	4.98354e-05	2.59805
8607	RUVBL1	4.72329e-08	0.846257	1.72103e-14	1.07988	201614_s_at	9.99008e-17	1.12281	201614_s_at	0.0211682	0.465504	2694123	2.08166e-10	0.838118	201614_s_at	2.17967e-05	1.22397	8607_at	2.69742e-05	1.2031	ILMN_1656540	7.57805e-05	0.707774	A_32_P30693	0.021368	1.10631
157769	FAM91A1	6.80131e-09	0.843729	7.21806e-08	0.810073	226294_x_at	1.40531e-14	0.57735	226294_x_at	0.00178779	0.638695	3114358	5.37598e-10	0.67562	226294_x_at	0.0274663	0.38177	157769_at	0.000116249	0.603262	ILMN_1777322	4.45901e-07	0.475703	A_23_P411215	0.0219071	0.930378
24145	PANX1	5.90093e-05	0.841156	1.79049e-05	1.31116	227107_at	3.44346e-22	1.5216	227107_at	0.00413806	0.522902	3344990	2.69205e-11	0.921958	227107_at	6.45787e-05	1.21971	24145_at	0.00196479	1.02294	ILMN_1697817	4.62238e-06	0.649079	A_23_P47155	0.0037124	1.96753
3251	HPRT1	7.23973e-08	0.840175	4.51953e-08	1.18898	202854_at	7.36579e-15	0.865524	202854_at	0.00548778	0.444733	3991698	4.07186e-08	1.14138	202854_at	0.000796231	0.970718	3251_at	0.0005453	0.646284	ILMN_2056975	5.43898e-06	0.272154	A_23_P11372	0.00121341	1.29495
6119	RPA3	2.19824e-05	0.834896	4.20982e-05	0.817765	209507_at	3.60538e-06	0.537223	209507_at	0.000526493	0.471879	3037944	0.0143478	0.181829	209507_at	0.000711327	0.894731	6119_at	0.000285921	0.890042	ILMN_1716895	0.00033647	0.282525	A_23_P256455	0.0193708	1.07219
51319	RSRC1	1.50241e-05	0.829844	3.54513e-07	0.698164	1555501_s_at	4.7996e-23	1.50177	1555501_s_at	5.52859e-07	1.02606	2649532	5.13112e-05	0.561938	1555501_s_at	0.000379244	0.994907	51319_at	5.00367e-06	1.58431	ILMN_1682494	2.64911e-13	0.670296	A_32_P34589	0.0198621	1.10285
103	ADAR	1.43891e-08	0.826293	9.55091e-08	0.814893	201786_s_at	4.34983e-27	0.955703	201786_s_at	2.20037e-06	0.677311	2436754	3.88749e-11	0.705138	201786_s_at	2.75244e-05	0.74306	103_at	0.000109486	0.755654	ILMN_2320964	8.7088e-13	0.731291	A_23_P200439	0.00378918	1.46091
102	ADAM10	0.00253533	0.825141	3.21338e-13	1.37276	202603_at	5.49766e-16	0.619524	202603_at	0.000259805	0.693591	3626555	3.89314e-06	0.523369	202603_at	0.0169679	0.709151	102_at	2.13072e-06	1.47241	ILMN_2148360	0.0161896	0.186572	A_23_P48886	0.0314253	1.13253
3927	LASP1	3.63403e-10	0.824648	8.17916e-05	0.770088	200618_at	7.31849e-15	0.444253	200618_at	5.98805e-05	0.423476	3719980	9.29777e-10	0.567199	200618_at	0.0134985	0.4189	3927_at	3.01505e-06	0.816938	ILMN_1665909	0.00439819	0.0802482	A_23_P89187	0.00329435	1.12116
1848	DUSP6	0.00398499	0.813235	0.000630093	1.3312	208891_at	1.8736e-18	1.4747	208891_at	2.77364e-05	0.920617	3464860	1.92996e-19	1.57078	208891_at	0.000103621	1.83138	1848_at	0.00270228	0.719039	ILMN_1677466	1.40646e-06	0.879352	A_23_P139704	0.00012124	2.48813
8407	TAGLN2	1.54896e-08	0.808464	3.11298e-05	0.878455	200916_at	1.75762e-10	0.625795	200916_at	0.0027626	0.492176	2439842	0.0475021	0.155052	200916_at	0.0207977	0.636672	8407_at	0.00245671	1.08348	ILMN_2090105	0.000876306	0.259349	A_23_P74138	0.00276423	0.94129
10184	LHFPL2	0.000281716	0.80733	1.83376e-08	2.07433	212658_at	1.18553e-26	1.7051	212658_at	1.2697e-06	0.794896	2863885	2.68892e-11	1.04234	212658_at	7.69865e-05	0.956058	10184_at	0.00029998	1.34203	ILMN_1747744	4.83779e-08	1.03923	A_24_P349092	0.00556338	1.66173
308	ANXA5	1.01036e-06	0.803679	0.000384	1.12077	200782_at	1.54046e-15	0.89367	200782_at	0.000385647	0.497954	2784027	9.74643e-10	1.02312	200782_at	0.00091959	0.829194	308_at	6.80553e-05	0.779689	ILMN_1741003	1.42153e-07	0.622327	A_23_P69720	0.0298231	0.816911
1072	CFL1	1.32276e-07	0.786787	5.39035e-10	1.1528	200021_at	9.1001e-18	0.523594	200021_at	2.00551e-07	0.453332	3377886	4.64015e-11	0.738798	200021_at	0.0110542	0.204982	1072_at	0.0118824	1.02969	ILMN_1705617	0.000343354	0.164514	A_23_P35820	0.00633156	1.09773
26270	FBXO6	0.000842873	0.777732	0.00997702	0.638561	231769_at	6.02418e-09	1.13768	231769_at	3.8422e-06	1.07577	2320374	1.77309e-07	0.602261	231769_at	0.00490517	0.969493	26270_at	0.027682	0.844849	ILMN_1701455	4.70953e-09	0.679899	A_23_P97064	0.0190891	1.31744
3556	IL1RAP	0.00361073	0.773434	0.00280564	0.93248	205227_at	9.42041e-07	0.767647	205227_at	0.0174149	0.518484	2657831	6.733e-09	0.924836	205227_at	0.00162054	0.705565	3556_at	0.00930354	1.20052	ILMN_2357062	7.10116e-05	0.43233	A_23_P336554	0.000582112	2.58095
22916	NCBP2	1.15997e-09	0.762024	3.88991e-10	0.880252	201517_at	7.80804e-16	0.741913	201517_at	0.0040599	0.415995	2713074	1.19127e-07	0.586172	201517_at	0.00144104	0.710997	22916_at	7.33652e-06	1.15657	ILMN_2412564	5.76743e-09	0.675186	A_23_P155316	0.00504416	1.21765
10072	DPP3	3.25729e-08	0.746264	8.65168e-10	1.31116	232510_s_at	0.000208065	0.466589	232510_s_at	4.25847e-07	0.763573	3336238	0.0477737	0.214755	232510_s_at	7.81661e-05	1.06205	10072_at	4.1394e-06	1.24841	ILMN_1747412	1.92053e-09	1.16386	A_23_P116091	0.00157931	1.43981
6868	ADAM17	0.00702128	0.742904	4.18542e-06	0.929147	205745_x_at	7.97212e-16	0.55914	205745_x_at	1.41421e-08	0.845601	2539821	1.23507e-06	0.510702	205745_x_at	0.00457046	0.579239	6868_at	0.000225312	1.06889	ILMN_2121068	2.46903e-07	0.37065	A_32_P129621	0.0483559	0.929461
7097	TLR2	0.0154964	0.736169	0.00674097	1.11816	204924_at	2.24167e-26	2.31112	204924_at	0.000290481	0.756146	2748346	1.66303e-17	1.74852	204924_at	0.000965339	1.29953	7097_at	0.000672368	1.49949	ILMN_1772387	0.00706763	0.561911	A_23_P92499	0.0112087	1.88834
5217	PFN2	0.0307344	0.734486	3.23961e-06	1.62956	204992_s_at	1.07514e-10	1.82726	204992_s_at	0.000180139	0.864102	2700585	1.39625e-18	2.30318	204992_s_at	2.94144e-05	1.74763	5217_at	0.000592289	1.50622	ILMN_1775448	4.26649e-06	0.480616	A_23_P253301	0.00897049	2.17752
8828	NRP2	0.00217155	0.727354	0.000383402	1.1701	225566_at	1.07162e-12	1.19682	225566_at	0.00307287	0.49208	2524301	4.17068e-14	0.970311	225566_at	0.000230287	1.05198	8828_at	0.00494989	0.827947	ILMN_2376484	1.36746e-08	1.01467	A_24_P50801	0.000298455	2.83182
5591	PRKDC	0.000228865	0.726297	9.89781e-06	0.962752	208694_at	5.38786e-09	0.552087	208694_at	0.0268459	0.598638	3134034	1.68377e-08	0.81115	208694_at	0.000993854	1.31648	5591_at	3.15466e-05	0.987812	ILMN_2253648	1.1892e-11	1.13729	A_23_P9603	0.00437423	1.34335
7050	TGIF1	2.20244e-05	0.725195	6.62866e-06	1.26698	203313_s_at	1.5011e-31	1.90892	203313_s_at	4.93732e-06	1.02724	3776504	0.0393799	0.166441	203313_s_at	0.000231776	1.38262	7050_at	0.000270978	1.1271	ILMN_1702211	3.31752e-11	1.595	A_23_P153197	0.00315226	1.36955
7128	TNFAIP3	0.0162323	0.714972	3.5022e-05	1.35702	202644_s_at	3.64198e-31	2.14802	202644_s_at	0.000250523	0.799278	2927506	7.57147e-14	1.49828	202644_s_at	1.24297e-05	1.59009	7128_at	0.000468964	1.53923	ILMN_1702691	8.35406e-06	0.474272	A_24_P157926	0.000110359	2.61215
10969	EBNA1BP2	5.09351e-06	0.708226	7.24844e-07	0.844008	201323_at	2.17153e-07	0.518617	201323_at	0.0019685	0.516587	2409220	1.09468e-09	0.744799	201323_at	6.57536e-07	1.43084	10969_at	0.00217175	0.783201	ILMN_1768127	3.03073e-06	0.337772	A_23_P103631	0.00779965	0.790248
6184	RPN1	3.9454e-11	0.707611	7.34261e-11	0.930414	201011_at	3.53563e-21	0.86457	201011_at	4.66716e-06	0.879301	2694397	4.83514e-05	0.349445	201011_at	0.000240325	0.799919	6184_at	3.52386e-06	0.857457	ILMN_1660533	2.30836e-11	0.433372	A_23_P132809	0.00537311	0.853692
10602	CDC42EP3	0.00357859	0.706097	1.07866e-10	1.79146	225685_at	1.0394e-14	1.54914	225685_at	0.00225451	0.69793	2548617	2.27948e-18	1.30023	225685_at	4.42033e-06	2.40594	10602_at	0.00165207	0.79771	ILMN_1736327	1.1306e-05	0.520632	A_24_P924697	0.00560809	1.25155
3667	IRS1	0.0108879	0.699643	4.59365e-06	1.61263	242979_at	2.00425e-20	2.0567	242979_at	2.59086e-07	1.36182	2601995	1.71561e-14	1.18111	242979_at	3.08351e-06	1.44983	3667_at	2.34764e-06	1.72462	ILMN_1759232	1.39437e-10	0.869801	A_24_P225679	0.0123647	1.64086
51373	MRPS17	0.0126049	0.696939	0.0229814	0.861537	218982_s_at	8.8548e-12	1.0072	218982_s_at	0.000479965	0.717763	3003143	2.01713e-05	1.13633	218982_s_at	1.4162e-05	1.35715	51373_at	0.0482072	0.752118	ILMN_1804851	0.0289669	0.166851	A_23_P258321	0.00269674	1.85693
581	BAX	3.31719e-05	0.691741	5.62055e-09	0.891107	211833_s_at	9.41122e-22	1.03423	211833_s_at	0.000212407	0.399975	3838067	2.44834e-07	0.515182	211833_s_at	0.00255325	0.622309	581_at	1.7994e-05	1.19487	ILMN_2321064	4.72375e-12	1.62344	A_23_P208706	0.000267887	1.1648
138428	PTRH1	0.00173031	0.690349	6.93301e-11	0.99436	228014_at	2.95771e-10	0.705217	228014_at	0.00098587	0.516183	3226005	0.00785358	0.253398	228014_at	0.000198398	0.592955	138428_at	0.000947619	1.05219	ILMN_1763842	1.07216e-08	1.49228	A_23_P256890	0.0453706	1.01772
26574	AATF	4.44765e-07	0.676534	4.65165e-05	0.674257	209165_at	3.36685e-17	0.686285	209165_at	0.00233468	0.412577	3719362	7.69333e-09	0.707509	209165_at	0.00024776	0.79738	26574_at	0.000163556	0.734125	ILMN_1703743	1.06964e-07	0.728627	A_23_P89460	0.00341785	1.01738
9631	NUP155	0.000266624	0.666179	4.31706e-11	0.818001	206550_s_at	9.26655e-10	0.939259	206550_s_at	0.00167367	0.766895	2853768	0.000117875	0.572058	206550_s_at	1.11685e-05	0.955409	9631_at	1.70234e-05	1.54165	ILMN_1761772	1.99985e-11	1.22851	A_23_P7679	0.0381627	1.09337
11221	DUSP10	0.0143508	0.655939	3.19593e-12	1.7011	221563_at	7.96506e-07	0.871033	221563_at	1.3659e-07	0.940217	2457261	1.46534e-09	1.0371	221563_at	0.0244143	0.748064	11221_at	0.00193389	1.27438	ILMN_1759175	1.40879e-07	1.01929	A_23_P51856	0.0174264	1.60616
5202	PFDN2	0.000170231	0.655156	1.5314e-08	0.911251	218336_at	1.4069e-21	0.987415	218336_at	0.000222306	0.525041	2440612	3.53756e-14	0.730022	218336_at	3.51421e-05	1.26322	5202_at	0.0016674	0.604355	ILMN_1678754	0.0016643	0.228813	A_23_P51906	0.000182929	1.20827
55379	LRRC59	2.31029e-07	0.655039	4.6256e-11	0.942526	222231_s_at	1.56019e-08	0.56981	222231_s_at	0.00917961	0.463272	3762355	6.86311e-06	0.496064	222231_s_at	0.000141939	0.969928	55379_at	0.000347598	0.93091	ILMN_1786259	7.186e-07	0.554032	A_24_P181585	0.00244211	1.06707
64841	GNPNAT1	6.98673e-05	0.640708	0.00129066	0.908795	225853_at	3.57794e-12	0.930039	225853_at	0.000446957	0.61312	3564872	8.94812e-08	0.806691	225853_at	0.000689771	0.926816	64841_at	1.15127e-05	1.06549	ILMN_1686235	0.0341889	0.152389	A_24_P943040	0.00211354	1.52905
4830	NME1	0.000738448	0.639674	0.0129443	0.627957	201577_at	1.57045e-10	0.606435	201577_at	0.015174	0.464903	3726934	3.65389e-09	0.817245	201577_at	0.00154114	0.933194	4830_at	0.00157033	0.603812	ILMN_1713875	8.30741e-07	0.674562	A_23_P152804	0.0098549	0.922691
682	BSG	4.71534e-05	0.636939	5.82704e-14	0.917933	208677_s_at	1.37437e-13	1.00608	208677_s_at	0.00138939	0.471208	3815014	0.0136998	0.261533	208677_s_at	0.000208588	0.918793	682_at	0.000283049	1.19263	ILMN_1778374	0.000137008	0.375489	A_24_P134266	0.0312538	0.925513
4627	MYH9	0.000710111	0.63261	9.15944e-14	1.2212	211926_s_at	2.40624e-24	1.19026	211926_s_at	2.2854e-06	0.711662	3959451	7.74113e-11	0.72038	211926_s_at	1.04711e-05	0.810949	4627_at	1.40783e-06	1.28035	ILMN_2087702	6.00061e-05	0.12985	A_24_P408424	0.0179743	0.876087
55647	RAB20	0.0103373	0.631388	0.0181592	1.01642	219622_at	5.75415e-20	1.64267	219622_at	0.00334337	0.360854	3525498	0.0454575	0.208121	219622_at	0.0186234	0.345046	55647_at	0.0405377	1.01478	ILMN_1708881	8.43024e-08	0.898712	A_24_P22050	0.00029965	1.89637
471	ATIC	7.40613e-06	0.619213	1.92692e-07	0.821423	208758_at	1.15966e-14	0.712246	208758_at	0.00838906	0.376623	2526759	4.70886e-12	0.99322	208758_at	0.000129001	1.07518	471_at	0.00165207	0.739832	ILMN_1673991	0.0100409	0.131648	A_23_P68087	0.000643208	1.32079
3344	FOXN2	0.00427369	0.619159	7.66189e-08	0.744173	226711_at	1.6192e-17	0.88394	226711_at	0.00757425	0.475	2481271	3.5934e-10	0.914585	226711_at	0.000602086	1.18322	3344_at	0.0369749	0.0803906	ILMN_1736510	0.00273538	0.107833	A_32_P140898	0.0279973	1.14805
9564	BCAR1	3.28245e-05	0.618539	9.36789e-07	0.960866	223116_at	1.02824e-10	0.586358	223116_at	0.000588994	0.439924	3699426	9.99682e-06	0.445433	223116_at	0.000648772	0.567749	9564_at	0.00173563	0.560146	ILMN_1672596	7.53859e-14	1.17323	A_23_P66319	4.82022e-05	1.60708
29957	SLC25A24	0.00622479	0.616571	3.89735e-07	0.959776	204342_at	4.51932e-07	0.427152	204342_at	0.00335622	0.556655	2426559	8.57169e-07	0.642776	204342_at	0.0473956	0.746301	29957_at	0.000126293	0.614768	ILMN_1711838	4.3535e-11	1.20263	A_23_P74799	0.0302765	0.828176
10963	STIP1	4.13547e-06	0.613329	4.13333e-08	0.665381	213330_s_at	3.8213e-13	0.74391	213330_s_at	7.76307e-05	0.577938	3334224	0.0399156	0.266845	213330_s_at	0.00113769	0.507096	10963_at	0.00041305	1.06941	ILMN_1789510	1.1301e-07	0.832472	A_32_P92783	0.023424	1.00178
26136	TES	0.000820592	0.59911	0.000123294	0.96376	202720_at	1.17805e-09	0.61092	202720_at	0.000466081	0.742187	3020192	1.63569e-09	0.639379	202720_at	0.000299817	0.800416	26136_at	1.86987e-05	1.00979	ILMN_2311796	6.67893e-08	0.616167	A_24_P55437	0.00183274	1.37086
840	CASP7	0.00131249	0.590789	0.000133338	0.770622	207181_s_at	8.30733e-18	0.848535	207181_s_at	0.00374315	0.521039	3264948	2.5172e-12	0.698457	207181_s_at	0.00512486	0.775634	840_at	0.000202745	0.659479	ILMN_2373763	4.60375e-10	0.68539	A_23_P12572	0.011312	1.11357
2782	GNB1	1.89728e-08	0.585289	0.000769241	0.599364	200745_s_at	9.93126e-13	0.595968	200745_s_at	0.0103766	0.494073	2391840	5.84339e-07	0.367694	200745_s_at	0.00684833	0.986387	2782_at	0.000584543	0.689029	ILMN_1760320	0.00786606	0.0785343	A_24_P71021	0.0143579	1.34019
1861	TOR1A	1.27363e-07	0.582938	0.000105886	0.539153	202349_at	3.4832e-15	0.69955	202349_at	0.000142369	0.410583	3227098	2.49409e-05	0.435985	202349_at	0.0470176	0.310596	1861_at	0.000345277	0.738266	ILMN_1805812	0.0456585	0.106893	A_24_P269687	0.0294224	0.81415
9618	TRAF4	0.00321675	0.579965	0.00171088	0.583092	202871_at	0.00108212	0.497996	202871_at	0.0303372	0.339552	3715839	1.39396e-09	0.745418	202871_at	0.0432215	0.428044	9618_at	0.00654876	0.682453	ILMN_1763104	0.00107441	0.544664	A_23_P15654	1.21196e-05	2.04527
1051	CEBPB	0.00543437	0.568572	1.37645e-20	1.4801	212501_at	3.47904e-38	1.78601	212501_at	1.56366e-06	0.726218	3888613	2.25252e-10	0.85801	212501_at	3.33019e-07	1.96718	1051_at	0.00210088	0.790149	ILMN_1693014	6.53674e-08	0.221571	A_23_P411296	0.0133767	1.16866
9128	PRPF4	9.12365e-05	0.545746	0.000177607	0.596002	209161_at	1.70787e-16	0.934828	209161_at	0.00685624	0.433124	3185558	0.000734683	0.391217	209161_at	0.00142443	0.587082	9128_at	0.00028647	0.979701	ILMN_1697440	0.00531307	0.113597	A_23_P60537	0.00318823	1.10848
83930	STARD3NL	0.0104163	0.541796	0.00431759	0.793383	223065_s_at	3.60011e-17	1.2018	223065_s_at	7.51738e-05	0.764284	2997952	1.63101e-11	1.62921	223065_s_at	0.00946172	0.910656	83930_at	5.82627e-05	0.815691	ILMN_2228873	0.000110592	0.47624	A_23_P70938	0.0251194	1.06619
5691	PSMB3	0.00614302	0.539416	2.82452e-05	0.741326	201400_at	2.39326e-11	0.491135	201400_at	4.48145e-05	0.617252	3719962	9.06134e-08	0.726672	201400_at	0.000218023	0.887971	5691_at	2.58996e-05	0.745085	ILMN_1748651	0.00130472	0.0905177	A_23_P100576	0.0134468	0.786704
5695	PSMB7	0.00566477	0.536191	0.00435217	0.492824	200786_at	6.66995e-07	0.517943	200786_at	0.00483827	0.418106	3225003	1.69987e-08	0.780094	200786_at	1.40959e-05	1.10709	5695_at	0.000116391	0.797516	ILMN_1814156	9.60633e-05	0.368149	A_23_P9362	0.0138445	0.831847
6629	SNRPB2	0.000907173	0.51568	3.23012e-13	0.940904	202505_at	2.42778e-10	0.483054	202505_at	0.00802882	0.320287	3877776	4.58598e-07	0.689333	202505_at	0.000459907	0.732037	6629_at	0.00050134	0.508524	ILMN_1771620	4.58876e-05	0.493648	A_23_P40307	0.000807095	1.10595
3068	HDGF	3.03527e-05	0.513619	0.000252154	0.626271	200896_x_at	2.43975e-13	0.662508	200896_x_at	0.034194	0.237794	2438531	0.00593657	0.230892	200896_x_at	0.00012985	0.573172	3068_at	0.0011046	0.744386	ILMN_1765621	1.66031e-07	0.429389	A_24_P376707	0.00674984	0.844349
23212	RRS1	0.00236192	0.508408	2.78656e-06	0.879016	209567_at	5.11829e-10	0.738542	209567_at	0.0122469	0.35111	3101622	0.000626706	0.43369	209567_at	0.000105103	0.671601	23212_at	0.0271805	0.545222	ILMN_1767658	0.000342021	0.267465	A_23_P146187	0.00180113	1.316
8754	ADAM9	0.0230931	0.507103	0.000369246	0.934994	202381_at	6.70782e-08	0.676613	202381_at	0.0259841	0.555618	3095002	1.37649e-06	0.519067	202381_at	0.003413	1.06989	8754_at	0.00145368	1.06017	ILMN_1727524	3.11959e-06	0.276801	A_32_P80678	0.0101073	1.49653
10436	EMG1	0.0102556	0.50097	0.0308775	0.391494	209233_at	6.91072e-06	0.449982	209233_at	0.0173053	0.349039	3403140	2.05748e-09	0.73542	209233_at	0.0050287	0.801335	10436_at	0.0105134	0.662026	ILMN_1797074	7.68198e-08	0.275633	A_23_P87759	0.00380948	1.26129
51283	BFAR	1.20039e-05	0.500535	0.00129327	0.745361	218056_at	5.59739e-18	0.882867	218056_at	0.000265843	0.453734	3649245	4.23239e-08	0.707086	218056_at	4.34684e-05	0.822006	51283_at	8.84731e-05	0.620625	ILMN_1814808	0.0143486	0.281667	A_24_P184931	0.000411947	1.4055
6548	SLC9A1	0.00927393	0.484923	0.00303669	0.904828	209453_at	2.41065e-09	0.757282	209453_at	4.95463e-06	0.5716	2402942	1.48096e-05	0.549056	209453_at	0.0127561	0.357622	6548_at	3.05065e-05	0.923862	ILMN_1800425	3.31912e-07	0.424404	A_24_P71373	0.000643208	2.18473
51154	MRTO4	0.00376728	0.473821	6.13139e-05	0.613338	235783_at	6.49344e-10	0.926596	235783_at	0.000176179	0.542672	2323559	2.90763e-08	0.817183	235783_at	0.0163115	0.469141	51154_at	0.00354581	1.08963	ILMN_1689800	9.44791e-07	0.514314	A_23_P35099	0.000267834	1.26344
6631	SNRPC	0.00349259	0.47007	0.000466945	0.602042	201342_at	2.47669e-15	0.547643	201342_at	0.0140098	0.277972	2904248	0.000133235	0.477798	201342_at	0.0142161	0.320604	6631_at	0.000266604	0.843658	ILMN_2086064	3.35118e-05	0.212203	A_23_P59192	0.0128959	0.77603
1613	DAPK3	0.0179775	0.456786	7.54484e-05	0.780637	203891_s_at	1.51103e-07	0.447024	203891_s_at	0.00591433	0.397476	3846507	8.08121e-06	0.442556	203891_s_at	0.000148536	0.84408	1613_at	0.000108206	1.02265	ILMN_1792710	4.79456e-08	0.864159	A_23_P165028	0.000179877	1.6162
5719	PSMD13	0.00723811	0.45155	0.000103536	0.63756	201232_s_at	6.08366e-06	0.377801	201232_s_at	0.0198954	0.358527	3315549	2.38511e-09	0.897396	201232_s_at	0.00120018	0.869618	5719_at	0.00111836	0.663548	ILMN_2342121	0.000258081	0.435975	A_23_P75889	0.0190329	0.81883
9343	EFTUD2	2.93517e-06	0.450437	3.05056e-05	0.608955	222398_s_at	8.04273e-10	0.391069	222398_s_at	0.00154974	0.324145	3759356	0.0220065	0.222402	222398_s_at	0.00663224	0.492852	9343_at	0.000130529	0.587088	ILMN_1738819	1.45355e-07	0.464898	A_23_P55190	0.0085316	0.954934
55142	HAUS2	0.00100873	0.430735	9.89781e-06	0.797434	228744_at	1.49894e-06	0.356289	228744_at	0.0257692	0.236316	3591044	0.0490249	0.292855	228744_at	0.0408678	0.247063	55142_at	0.00326311	0.746681	ILMN_1738482	6.01954e-05	0.453135	A_23_P129301	0.0153652	1.05597
25804	LSM4	0.0198498	0.424137	0.0226975	0.473535	202737_s_at	9.47112e-05	0.320869	202737_s_at	0.0261341	0.323769	3854892	0.0262576	0.190698	202737_s_at	0.0142661	0.677276	25804_at	1.87819e-05	0.778725	ILMN_1788099	0.00054697	0.229302	A_23_P153757	0.0347801	0.752416
5433	POLR2D	0.00171055	0.396124	0.00655858	0.437032	214144_at	0.0022205	0.268268	214144_at	0.00404944	0.25877	2575134	0.0104878	0.192684	214144_at	0.000516285	0.554917	5433_at	0.000802036	0.795702	ILMN_1792672	0.000294812	0.276202	A_32_P118512	0.000361826	1.33252
9371	KIF3B	0.00655572	0.37909	0.000161457	0.618045	225205_at	1.10044e-09	0.417393	225205_at	0.0130739	0.338165	3881824	0.00119255	0.301211	225205_at	0.00140954	0.700966	9371_at	0.000796347	0.680727	ILMN_2081398	0.00017739	0.376556	A_24_P134372	0.0423135	0.663835
4074	M6PR	0.00411783	0.347798	2.13215e-06	0.516747	200901_s_at	5.68712e-18	0.590222	200901_s_at	0.0129067	0.348316	3443296	0.00263869	0.297915	200901_s_at	0.00176235	0.749409	4074_at	0.00351819	0.869215	ILMN_2084353	0.000306505	0.202597	A_24_P210343	0.00795947	0.935694
80232	WDR26	0.0225248	-0.296181	0.0137455	-0.549088	224897_at	7.05391e-27	-0.880537	224897_at	8.69239e-05	-0.685574	2458082	0.0456689	-0.258445	224897_at	0.00439649	-0.80356	80232_at	0.00921474	-0.436913	ILMN_1719343	1.06103e-05	-0.272667	A_23_P85604	0.0247496	-0.718992
64418	TMEM168	0.00341237	-0.500749	0.000333367	-0.515431	218962_s_at	6.61883e-12	-0.711099	218962_s_at	1.35249e-05	-0.79625	3068476	0.000762802	-0.594419	218962_s_at	0.0439437	-0.416864	64418_at	9.45463e-05	-0.863812	ILMN_1758679	8.36177e-09	-0.304932	A_24_P414952	0.017386	-1.26099
57531	HACE1	0.00518641	-0.509366	0.000156068	-0.725477	227471_at	2.16413e-11	-0.805853	227471_at	0.0351334	-0.499777	2967151	0.000235209	-0.491314	227471_at	0.0164683	-0.754375	57531_at	0.000166936	-0.897939	ILMN_1740217	0.00505528	-0.198906	A_23_P250002	0.000904365	-1.15598
5525	PPP2R5A	0.000113002	-0.559482	0.00944687	-0.617093	202187_s_at	1.67938e-08	-0.613652	202187_s_at	8.39717e-06	-0.521628	2379009	0.000214523	-0.650292	202187_s_at	0.00670994	-0.498633	5525_at	0.000322566	-0.627844	ILMN_1738784	0.0323053	-0.175643	A_24_P251221	0.0186509	-0.86928
64854	USP46	0.000175748	-0.587175	6.95801e-05	-0.775216	222941_at	4.24716e-08	-0.630543	222941_at	0.0343085	-0.274174	2769063	0.000548891	-0.423759	222941_at	0.0213022	-0.562866	64854_at	0.0151686	-0.567263	ILMN_1724410	0.0067725	-0.321622	A_23_P81180	0.0386999	-0.895298
10206	TRIM13	5.34771e-07	-0.596263	0.0105542	-0.527168	230192_at	2.69048e-21	-1.22556	230192_at	0.000288556	-0.775343	3489644	9.90413e-16	-0.860226	230192_at	0.0164782	-0.700432	10206_at	0.000316248	-0.986511	ILMN_2350122	4.14745e-08	-0.388526	A_23_P99360	0.00761497	-1.60291
2145	EZH1	1.0447e-06	-0.627489	9.07457e-09	-0.859289	32259_at	6.22779e-15	-0.875349	32259_at	5.16647e-06	-0.625759	3758078	1.2124e-05	-0.50717	32259_at	0.00931572	-0.665141	2145_at	0.000117845	-1.00986	ILMN_1791436	0.0015205	-0.222776	A_23_P428219	0.0459456	-0.762131
27141	CIDEB	3.1626e-05	-0.638159	0.00623594	-1.0843	221188_s_at	3.21508e-08	-0.737339	221188_s_at	7.82513e-07	-0.548919	3558145	4.28501e-13	-1.11946	221188_s_at	0.0237777	-0.424623	27141_at	1.15333e-06	-1.09492	ILMN_1668910	3.38978e-07	-0.695624	A_23_P37359	0.0433695	-1.62485
2549	GAB1	0.00272996	-0.646396	0.00158877	-0.828941	229114_at	1.76556e-16	-1.22992	229114_at	5.08795e-06	-0.84497	2745547	3.7117e-12	-1.0379	229114_at	0.00332054	-0.995881	2549_at	0.00609477	-0.866726	ILMN_1781672	0.000121913	-0.424745	A_24_P936319	0.00073037	-1.96602
253959	RALGAPA1	5.35055e-06	-0.693337	3.76823e-05	-0.87235	213049_at	8.84784e-16	-0.553595	213049_at	7.80785e-05	-0.564846	3561110	0.00134893	-0.756533	213049_at	0.0164382	-0.626254	253959_at	3.83704e-06	-1.00457	ILMN_2324574	2.24965e-10	-0.33466	A_23_P151570	0.00571852	-1.09989
9842	PLEKHM1	4.51896e-05	-0.706274	0.00402574	-0.837161	212717_at	3.96249e-20	-1.15959	212717_at	0.000800517	-0.515335	3759849	1.17806e-07	-0.712534	212717_at	0.00127268	-0.641163	9842_at	3.80984e-05	-0.905124	ILMN_1709549	0.00787995	-0.16639	A_23_P164112	0.00526643	-1.20133
79961	DENND2D	0.000149774	-0.733007	0.000295736	-1.11715	221081_s_at	1.11127e-09	-1.13914	221081_s_at	0.00233068	-0.571542	2427791	6.08228e-09	-0.833031	221081_s_at	0.00208285	-0.857192	79961_at	0.0010904	-0.999647	ILMN_1707088	4.77468e-06	-0.316857	A_23_P85952	0.001603	-1.17195
54880	BCOR	0.000146415	-0.748542	0.00338399	-0.655714	219433_at	2.09574e-16	-0.902043	219433_at	1.5315e-05	-0.696788	4005392	2.02659e-15	-0.796184	219433_at	0.00472897	-0.820691	54880_at	0.000545367	-0.363646	ILMN_1773117	1.17343e-07	-0.337694	A_23_P405707	0.0216343	-1.46428
4122	MAN2A2	0.000254612	-0.754222	0.000687932	-0.927605	219999_at	7.02761e-10	-0.645743	219999_at	0.000991058	-0.397753	3608466	0.00158482	-0.2989	219999_at	0.000706332	-0.553662	4122_at	2.26555e-06	-1.01384	ILMN_1815148	1.62307e-11	-0.904601	A_23_P37569	0.0151098	-1.32424
55294	FBXW7	6.48691e-07	-0.758006	0.000734077	-0.599569	229419_at	0.0412571	-0.224158	229419_at	1.3424e-06	-0.848668	2789957	0.00228388	-0.500143	229419_at	0.0202993	-0.722507	55294_at	0.000386535	-0.863852	ILMN_1754279	2.58758e-05	-0.220251	A_24_P174613	0.0146165	-1.21336
23348	DOCK9	0.00237448	-0.765819	0.017841	-0.737299	212538_at	1.27328e-25	-1.16556	212538_at	0.00336968	-0.659977	3522398	1.61405e-09	-0.77254	212538_at	0.00641281	-0.829553	23348_at	3.17335e-05	-0.616896	ILMN_1773413	0.0165323	-0.227708	A_23_P162766	0.0395399	-0.901333
200845	KCTD6	2.90457e-07	-0.778681	0.00027919	-0.967506	238077_at	4.83047e-16	-0.873625	238077_at	0.00909641	-0.365775	2626258	1.11956e-05	-0.530313	238077_at	0.000176062	-1.12007	200845_at	0.000100278	-1.02052	ILMN_2146372	9.34679e-11	-0.635334	A_23_P385246	0.00235309	-1.59238
210	ALAD	3.16196e-07	-0.787296	1.07602e-08	-1.19292	218487_at	2.39423e-25	-1.0849	218487_at	5.3551e-05	-0.53234	3221395	7.48589e-17	-1.01088	218487_at	0.00334436	-0.604357	210_at	0.00432967	-0.513582	ILMN_1747577	1.53288e-08	-0.626444	A_23_P217114	0.0113246	-1.5732
57579	FAM135A	0.00370917	-0.802458	0.0158995	-0.880189	223497_at	5.27672e-10	-0.949933	223497_at	0.00602044	-0.714872	2912777	0.00347251	-0.588771	223497_at	0.0364736	-0.787567	57579_at	9.66669e-06	-1.431	ILMN_2225608	0.00561737	-0.450174	A_23_P398172	0.000644581	-1.59828
120227	CYP2R1	0.00845699	-0.818634	1.3275e-05	-1.67647	227109_at	5.60388e-10	-1.30127	227109_at	0.000162597	-0.768247	3364119	4.13517e-10	-0.828492	227109_at	0.0290853	-0.595564	120227_at	0.0137814	-1.10279	ILMN_2119774	1.49225e-09	-0.916263	A_23_P202860	0.0102052	-2.62286
115548	FCHO2	3.67358e-05	-0.830854	0.00273197	-0.711371	228220_at	1.24536e-23	-1.07112	228220_at	0.00477109	-0.565425	2815139	0.00631844	-0.520504	228220_at	0.00419779	-1.0102	115548_at	0.000447934	-0.80863	ILMN_1670322	0.000332777	-0.2026	A_23_P349083	0.0440655	-0.868597
7639	ZNF85	0.0151821	-0.836031	0.0402205	-0.690987	206572_x_at	6.62661e-15	-0.776341	206572_x_at	0.00179142	-0.245204	3826306	0.0209964	-0.372305	206572_x_at	0.00170337	-0.431958	7639_at	0.00116016	-0.880449	ILMN_1747824	6.96324e-11	-0.966747	A_23_P67702	0.0126679	-1.19602
81550	TDRD3	3.49085e-09	-0.837053	5.87932e-15	-1.00363	214028_x_at	2.29137e-22	-0.664489	214028_x_at	4.0006e-06	-0.355506	3491948	9.38201e-06	-0.538361	214028_x_at	0.000796919	-0.423929	81550_at	0.000301367	-0.884524	ILMN_1745811	3.33063e-06	-0.544371	A_32_P187617	0.0380561	-0.944949
23037	PDZD2	0.0156871	-0.840742	9.99247e-05	-1.32182	209493_at	1.41673e-13	-1.41264	209493_at	0.00530785	-0.762321	2805232	4.13517e-10	-0.833225	209493_at	0.00432132	-1.23646	23037_at	0.0118416	-0.83428	ILMN_1729095	4.26892e-05	-0.619471	A_23_P7402	0.0261962	-1.58761
376940	ZC3H6	6.73903e-06	-0.863143	2.78826e-17	-1.46915	227809_at	7.62664e-17	-1.18977	227809_at	0.00644656	-0.291999	2500722	0.00299669	-0.370987	227809_at	0.0189532	-0.437054	376940_at	0.00084066	-0.901201	ILMN_1660852	2.6359e-13	-0.724078	A_24_P826348	0.00897049	-1.43928
51276	ZNF571	0.00336922	-0.867984	0.0163821	-0.696465	206648_at	8.99618e-05	-0.401069	206648_at	5.57441e-06	-0.633753	3860924	7.02252e-11	-0.893482	206648_at	0.0244139	-0.562857	51276_at	0.000651665	-1.07386	ILMN_2093864	5.69025e-06	-0.96056	A_23_P108342	0.000835822	-3.04004
81579	PLA2G12A	1.44765e-12	-0.869574	0.00772662	-0.562154	228084_at	9.92045e-21	-1.22968	228084_at	7.87185e-12	-1.12138	2336375	0.0126521	-0.315817	228084_at	0.00940529	-0.742668	81579_at	0.00776287	-0.649821	ILMN_1714956	1.17617e-05	-0.352948	A_24_P706752	0.00365878	-1.34006
54621	VSIG10	0.000466541	-0.89829	3.25859e-05	-1.45978	226485_at	2.78901e-24	-2.26947	226485_at	1.4573e-05	-0.838877	3473750	5.34623e-15	-1.18217	226485_at	0.0222994	-0.695446	54621_at	0.0193893	-0.593214	ILMN_1790197	1.50532e-05	-0.715666	A_23_P72059	0.0126882	-2.00936
90594	ZNF439	0.00237218	-0.915558	3.21106e-05	-1.36902	236562_at	6.8359e-10	-0.736808	236562_at	0.00619162	-0.317508	3821479	0.0112095	-0.368909	236562_at	0.0361481	-0.566734	90594_at	0.00576422	-0.701203	ILMN_1792972	3.01994e-09	-0.842036	A_23_P434430	0.00016589	-2.84741
92610	TIFA	4.18218e-07	-0.956579	1.37152e-05	-1.28797	226117_at	5.88255e-20	-1.38262	226117_at	6.03216e-06	-0.818803	2782230	5.01364e-14	-1.26936	226117_at	0.0234918	-0.851256	92610_at	1.24268e-05	-0.965515	ILMN_1686454	2.45293e-08	-0.894975	A_24_P350686	4.2395e-05	-1.82398
29116	MYLIP	0.00039929	-0.971187	6.3787e-05	-1.20429	223130_s_at	1.88942e-09	-1.01156	223130_s_at	3.79923e-05	-0.81995	2896484	3.55048e-12	-1.05555	223130_s_at	0.00312363	-0.822034	29116_at	0.000283049	-1.05879	ILMN_1656111	8.69272e-11	-0.672152	A_24_P917123	0.000710822	-2.22438
10161	LPAR6	0.000204726	-0.973077	3.21106e-05	-1.41964	218589_at	5.57976e-06	-0.647033	218589_at	0.000187203	-0.839241	3513514	0.00756985	-0.671643	218589_at	0.00804863	-0.891708	10161_at	6.4144e-05	-1.69187	ILMN_1786429	1.08333e-05	-0.318065	A_23_P2705	0.00119129	-2.22313
9728	SECISBP2L	5.68065e-06	-0.995326	9.103e-12	-1.16221	212450_at	5.78551e-28	-1.09311	212450_at	0.000717765	-0.601572	3623320	0.00489964	-0.289492	212450_at	0.00716396	-0.793005	9728_at	0.0106732	-0.856253	ILMN_1784333	6.60692e-08	-0.311605	A_24_P82135	0.0206831	-1.39335
245973	ATP6V1C2	0.000210569	-1.02024	3.59623e-08	-3.75881	1553989_a_at	2.539e-11	-2.02352	1553989_a_at	0.000125598	-0.878575	2469575	4.15528e-08	-0.679817	1553989_a_at	0.00709981	-0.814806	245973_at	0.00988106	-1.61577	ILMN_1660729	0.000289722	-1.546	A_23_P250914	0.0141811	-4.39366
10507	SEMA4D	5.19379e-05	-1.03707	3.70865e-06	-1.42084	203528_at	3.02828e-06	-0.905954	203528_at	0.00778104	-0.575244	4051226	1.83289e-05	-0.472104	203528_at	6.17336e-05	-1.16094	10507_at	0.0253601	-0.915061	ILMN_1687533	6.38717e-05	-0.504914	A_24_P229055	0.00237686	-2.30384
84276	NICN1	6.9648e-12	-1.08138	0.000140302	-1.20929	223442_at	2.01257e-07	-0.511273	223442_at	0.0212121	-0.275277	2674526	1.44824e-08	-0.507192	223442_at	0.0295235	-0.368486	84276_at	0.000275723	-1.04593	ILMN_1807211	0.000547201	-0.330968	A_23_P110005	0.022274	-1.04041
2065	ERBB3	1.95639e-05	-1.08452	2.43682e-05	-1.26304	226213_at	1.06127e-14	-1.61291	226213_at	0.00111033	-0.854786	3417249	5.59904e-10	-1.4454	226213_at	0.0207964	-0.792618	2065_at	1.85361e-05	-1.47857	ILMN_1751346	4.24286e-08	-0.430788	A_23_P349416	0.0105495	-1.43227
26060	APPL1	7.72221e-13	-1.08878	4.62393e-11	-1.1422	218158_s_at	3.30614e-17	-0.975432	218158_s_at	5.72275e-08	-1.00195	2625606	7.96143e-11	-0.900535	218158_s_at	0.00479013	-0.646806	26060_at	2.81196e-06	-1.45348	ILMN_1763730	1.4705e-10	-0.571206	A_23_P166663	0.00250249	-1.18376
224	ALDH3A2	4.91662e-09	-1.1149	1.24493e-10	-1.62458	202054_s_at	2.85006e-21	-1.74764	202054_s_at	2.19229e-11	-1.18365	3714068	9.20241e-17	-1.20887	202054_s_at	6.7461e-06	-1.25576	224_at	1.70632e-05	-1.37496	ILMN_2401641	1.75867e-10	-0.980787	A_23_P129896	0.00657043	-1.44683
23461	ABCA5	1.65455e-06	-1.11796	4.65887e-17	-1.51299	213353_at	2.39155e-17	-1.04002	213353_at	8.11878e-07	-0.910767	3768969	0.00561737	-0.499037	213353_at	0.00030796	-1.2514	23461_at	8.58255e-05	-1.30134	ILMN_1784176	2.1628e-12	-1.1098	A_24_P67096	0.0134248	-1.36427
2125	EVPL	0.00153056	-1.12735	0.0229267	-1.39682	204503_at	5.73678e-24	-2.39804	204503_at	0.000526493	-0.834872	3771259	4.86544e-08	-1.03415	204503_at	0.0144507	-0.736097	2125_at	7.5572e-06	-2.46622	ILMN_1727288	0.0147015	-0.196251	A_24_P104512	0.00858112	-1.4748
27244	SESN1	1.1134e-11	-1.14849	8.75042e-11	-1.30064	218346_s_at	2.77185e-09	-0.826552	218346_s_at	1.79814e-06	-0.89809	2968652	4.84513e-05	-0.551313	218346_s_at	0.000118867	-0.746791	27244_at	0.000192852	-1.40921	ILMN_1800626	4.15249e-06	-0.54277	A_23_P93562	0.0369684	-0.994728
6470	SHMT1	4.11713e-09	-1.16664	2.84597e-06	-1.56835	224954_at	1.87517e-37	-1.70071	224954_at	5.12336e-10	-0.737909	3748323	6.11654e-12	-1.24825	224954_at	6.93275e-05	-0.592881	6470_at	1.86987e-05	-1.13896	ILMN_1811933	1.12732e-07	-0.490664	A_23_P502654	0.0441364	-1.22236
594	BCKDHB	6.39081e-11	-1.17229	5.72637e-05	-1.28201	213321_at	7.96798e-11	-0.47762	213321_at	5.93249e-06	-0.389637	2914820	3.93817e-10	-0.717771	213321_at	0.000497349	-0.367239	594_at	8.03187e-05	-0.870386	ILMN_2390453	3.32049e-10	-0.803354	A_23_P93464	0.0336701	-1.10589
8648	NCOA1	1.08776e-10	-1.18737	1.44966e-06	-1.08464	209106_at	6.46375e-23	-1.27712	209106_at	2.79742e-11	-1.2559	2473149	5.11916e-08	-0.819672	209106_at	0.00244098	-0.876817	8648_at	4.14042e-06	-1.22154	ILMN_1669033	3.61292e-13	-0.641484	A_23_P39602	0.000156018	-1.48365
51015	ISOC1	5.9878e-15	-1.18751	2.99844e-12	-1.53708	218170_at	2.90911e-17	-1.05855	218170_at	1.00549e-10	-1.15996	2827709	7.01581e-15	-0.779743	218170_at	0.0151398	-0.790053	51015_at	1.71662e-07	-1.19825	ILMN_1764861	2.5956e-09	-0.483197	A_23_P250982	0.0013459	-1.2129
11279	KLF8	0.00594005	-1.18778	0.0312783	-0.898093	241417_at	1.29347e-35	-1.58693	241417_at	8.43312e-09	-0.753682	3978943	8.70836e-14	-1.13697	241417_at	1.24626e-07	-1.34512	11279_at	0.0451901	-0.699466	ILMN_1788793	6.90042e-06	-0.837351	A_24_P937159	0.0183632	-2.40143
54762	GRAMD1C	0.000105291	-1.192	3.07231e-05	-1.95312	219313_at	3.02328e-11	-1.60806	219313_at	6.75221e-06	-1.17214	2636626	0.000567173	-0.618433	219313_at	0.00193523	-1.27266	54762_at	0.000246309	-2.0271	ILMN_2052717	6.6114e-07	-0.958821	A_23_P253012	0.00276493	-2.16233
79098	C1orf116	0.000471308	-1.19558	0.00923854	-1.14983	219476_at	3.06093e-23	-2.67444	219476_at	0.0110459	-1.0312	2453065	2.58577e-09	-1.10952	219476_at	0.00150879	-1.365	79098_at	0.000853065	-1.71872	ILMN_2073446	4.15114e-05	-0.533765	A_23_P897	0.0392146	-1.32817
80303	EFHD1	0.000730452	-1.20979	0.0226296	-0.910227	209343_at	1.06162e-11	-1.21838	209343_at	0.0003889	-0.682983	2532480	1.10625e-05	-0.444588	209343_at	0.012024	-0.373895	80303_at	1.90752e-05	-1.7388	ILMN_1779448	1.86773e-07	-0.839858	A_23_P154338	0.0069615	-1.40026
83593	RASSF5	4.56526e-08	-1.21313	0.00036697	-1.17855	223322_at	5.33152e-13	-1.07877	223322_at	0.0383752	-0.447425	2376849	2.87765e-08	-0.574299	223322_at	2.63175e-05	-1.22394	83593_at	0.00485263	-0.938277	ILMN_2362902	3.67179e-05	-0.243801	A_24_P171268	0.0291709	-1.1252
112	ADCY6	5.02845e-06	-1.23175	5.42855e-08	-1.55237	209195_s_at	1.37071e-05	-0.431437	209195_s_at	0.0193406	-0.17002	3453252	8.78519e-08	-0.565098	209195_s_at	0.00109826	-0.32234	112_at	0.00152066	-0.841639	ILMN_1685156	0.0115701	-0.45498	A_23_P501547	0.00771375	-1.763
90634	N4BP2L1	1.09887e-05	-1.23767	2.86164e-14	-1.89292	213375_s_at	4.10378e-05	-0.669967	213375_s_at	1.65187e-06	-0.978278	3508644	0.0129978	-0.366946	213375_s_at	0.00756514	-0.949407	90634_at	5.45564e-05	-1.08707	ILMN_1799487	2.26253e-13	-0.878186	A_23_P76658	0.000241824	-2.49565
340481	ZDHHC21	0.000703948	-1.2515	0.000176559	-1.21399	229240_at	3.22208e-13	-1.01483	229240_at	0.00252838	-0.650733	3199431	0.00123658	-0.952305	229240_at	0.0181386	-0.861655	340481_at	0.0114814	-1.36145	ILMN_1715526	0.00287901	-0.413565	A_24_P374427	0.0229797	-2.2917
4303	FOXO4	2.56727e-10	-1.28228	5.6155e-06	-1.07427	205451_at	7.8308e-06	-0.364893	205451_at	0.00559899	-0.325108	3980745	1.14639e-16	-1.05511	205451_at	0.0143762	-0.292096	4303_at	0.00134601	-0.421375	ILMN_1712095	1.65615e-08	-0.464619	A_24_P379165	0.00192598	-1.51665
55616	ASAP3	3.48583e-08	-1.28373	0.000151306	-1.28573	222236_s_at	3.35402e-14	-1.03691	222236_s_at	0.00154141	-0.351011	2401384	1.64526e-05	-0.410417	222236_s_at	0.00629652	-0.322489	55616_at	0.00572555	-1.15853	ILMN_1685441	3.54756e-08	-0.702913	A_23_P114689	0.00138496	-2.41883
122773	KLHDC1	5.17939e-07	-1.28537	3.04343e-06	-1.42948	1552733_at	7.75736e-10	-0.862233	1552733_at	1.00636e-06	-0.959016	3534886	0.0021916	-0.484478	1552733_at	7.07162e-05	-0.986267	122773_at	0.000182609	-0.534325	ILMN_2055043	0.000258514	-0.274357	A_23_P422766	0.000159414	-2.08816
58476	TP53INP2	1.10501e-06	-1.30006	0.00478606	-1.05047	224836_at	9.16239e-31	-2.44188	224836_at	0.000103287	-0.808065	3883013	6.929e-12	-1.11927	224836_at	6.15857e-06	-1.55222	58476_at	0.00209578	-1.07845	ILMN_1686906	0.000246959	-0.444248	A_24_P357465	0.000765144	-2.73606
63898	SH2D4A	1.63335e-08	-1.30506	1.25491e-06	-1.65221	219749_at	1.26113e-10	-1.15071	219749_at	0.00102558	-0.325337	3088213	2.85909e-07	-1.00637	219749_at	0.000759392	-0.448811	63898_at	0.00184709	-0.997474	ILMN_1679322	1.47057e-07	-0.640926	A_23_P169003	0.0247792	-1.21871
23564	DDAH2	2.42634e-10	-1.30921	2.57912e-08	-1.48038	214909_s_at	4.99508e-23	-1.18715	214909_s_at	0.000551542	-0.611281	2949311	4.47147e-11	-0.784786	214909_s_at	0.00983255	-0.476465	23564_at	1.52903e-05	-1.4989	ILMN_1770787	1.46974e-07	-0.779628	A_23_P19482	0.000845644	-1.68767
27250	PDCD4	1.05613e-11	-1.31068	1.122e-05	-1.44064	212594_at	1.0618e-29	-1.6421	212594_at	4.02478e-06	-1.19422	3263944	1.46177e-12	-1.37517	212594_at	0.000775417	-0.99922	27250_at	1.91937e-07	-1.4582	ILMN_2396272	8.57789e-09	-0.444098	A_23_P9932	0.024675	-1.14084
2036	EPB41L1	2.04703e-05	-1.31909	0.000408527	-1.5063	212339_at	0.000401628	-0.661435	212339_at	0.000386806	-0.568845	3883690	2.6892e-05	-0.687961	212339_at	0.0147567	-0.989196	2036_at	0.000616536	-1.06413	ILMN_1716507	1.33416e-05	-1.04734	A_24_P185709	0.0349777	-1.61953
64777	RMND5B	1.8907e-17	-1.34026	2.355e-08	-1.69137	218262_at	1.46558e-37	-2.24796	218262_at	8.74712e-11	-1.07206	2843579	8.43701e-16	-1.13014	218262_at	3.53367e-06	-1.02389	64777_at	2.19985e-07	-2.01139	ILMN_1737847	1.95218e-06	-0.637987	A_23_P401580	0.000167182	-1.58815
5308	PITX2	0.00297275	-1.34718	8.78253e-07	-2.27204	207558_s_at	1.37347e-05	-1.51006	207558_s_at	2.32693e-11	-2.53876	2781914	8.75333e-32	-2.17622	207558_s_at	0.0468845	-1.20045	5308_at	1.65224e-06	-2.92775	ILMN_2391400	1.14956e-07	-0.909219	A_23_P167367	5.88995e-06	-3.97588
146330	FBXL16	0.00046266	-1.35654	1.17736e-05	-2.78168	227641_at	5.17322e-17	-1.93796	227641_at	1.08312e-05	-0.799806	3675308	9.42096e-10	-0.715782	227641_at	0.000132203	-0.77182	146330_at	0.000737587	-0.800681	ILMN_1697561	0.00560271	-0.395731	A_23_P406385	0.00445138	-2.27648
5325	PLAGL1	0.000101631	-1.35829	2.94238e-07	-1.60801	207002_s_at	5.62724e-14	-1.50954	207002_s_at	1.76631e-07	-1.55053	2977621	5.58754e-07	-0.936371	207002_s_at	0.00291358	-1.92734	5325_at	1.61627e-05	-1.71126	ILMN_1815121	1.3903e-09	-1.38465	A_23_P8175	0.00197687	-2.29152
4482	MSRA	4.49068e-08	-1.35906	6.60975e-10	-1.28465	219281_at	1.5088e-20	-1.05791	219281_at	0.0123576	-0.270129	3085403	0.000633027	-0.274436	219281_at	0.0125718	-0.325848	4482_at	0.000184975	-1.0717	ILMN_2228180	5.52532e-09	-0.693927	A_23_P61426	0.00573179	-1.39162
223	ALDH9A1	3.15698e-17	-1.3614	8.20847e-08	-1.39641	201612_at	2.96291e-29	-1.46256	201612_at	1.62148e-11	-0.849589	2442103	3.80245e-09	-0.828964	201612_at	0.00184139	-0.698957	223_at	1.28964e-06	-1.33049	ILMN_1761804	8.86968e-08	-0.174774	A_24_P385280	0.0466831	-1.07338
84698	CAPS2	1.21398e-06	-1.36905	1.6705e-05	-1.29934	224370_s_at	7.30641e-09	-0.637258	224370_s_at	0.00269791	-0.334477	3462630	0.00119421	-0.266473	224370_s_at	0.023378	-0.489329	84698_at	0.0142733	-0.388546	ILMN_1747105	2.12686e-08	-1.22319	A_32_P209208	0.0134136	-2.20278
23635	SSBP2	1.19456e-08	-1.37681	1.50367e-07	-0.957972	238484_s_at	2.16458e-12	-0.551215	238484_s_at	1.95303e-07	-0.666326	2864849	9.73277e-11	-1.16197	238484_s_at	0.00294326	-0.636724	23635_at	6.92364e-07	-2.00936	ILMN_1711608	8.40418e-10	-0.783356	A_23_P33791	0.0154103	-1.40966
7644	ZNF91	2.94202e-05	-1.39532	1.51939e-06	-1.49071	236128_at	2.73586e-14	-1.0529	236128_at	3.03584e-05	-0.6442	3857105	0.00148222	-0.943266	236128_at	0.0330117	-0.61193	7644_at	0.000157215	-1.1229	ILMN_1802053	5.41937e-07	-0.887162	A_23_P209146	0.0217944	-1.92099
255394	TCP11L2	3.2148e-07	-1.40083	1.79175e-05	-1.40693	1553861_at	3.69332e-48	-3.09715	1553861_at	3.8384e-05	-0.504438	3430086	6.03121e-15	-1.66342	1553861_at	0.000623078	-0.496688	255394_at	0.00988612	-1.15953	ILMN_2231051	7.984e-05	-0.324288	A_23_P419107	0.000608329	-2.3648
159195	USP54	9.81531e-09	-1.4009	2.28889e-10	-1.45347	227334_at	1.50084e-15	-1.28161	227334_at	5.08021e-08	-0.729523	3294576	4.19679e-10	-0.866647	227334_at	0.0137008	-0.624116	159195_at	0.00148189	-0.986423	ILMN_1738971	6.48425e-06	-0.64464	A_23_P355536	0.000462298	-1.86312
85315	PAQR8	1.16818e-07	-1.40804	5.32721e-06	-2.25246	227626_at	9.72672e-36	-2.47183	227626_at	4.13938e-07	-1.05109	2910218	9.04784e-11	-0.716799	227626_at	0.0075282	-0.49942	85315_at	0.00120211	-1.19428	ILMN_1694589	9.54622e-10	-1.06183	A_23_P214281	0.00121467	-1.76164
92999	ZBTB47	1.37075e-09	-1.41555	0.000309142	-1.07716	226500_at	7.76143e-07	-0.373448	226500_at	0.022011	-0.434921	2619405	0.000247417	-0.331982	226500_at	0.00599076	-0.267837	92999_at	0.0043334	-0.519282	ILMN_1699440	2.06763e-10	-1.26034	A_24_P71700	0.000995126	-1.71509
143098	MPP7	2.29437e-06	-1.41901	0.000433511	-1.23941	238778_at	2.07437e-20	-2.18114	238778_at	2.13854e-06	-1.39402	3282601	4.92862e-16	-1.92739	238778_at	0.00830576	-1.36108	143098_at	5.38917e-06	-1.76858	ILMN_1721774	1.88445e-05	-0.515942	A_23_P52198	1.63158e-05	-2.64468
154661	RUNDC3B	3.12143e-07	-1.42059	0.0489709	-1.01137	241703_at	8.38219e-06	-0.63836	241703_at	1.55412e-07	-0.99882	3011409	3.7129e-09	-0.619491	241703_at	0.000891201	-0.856878	154661_at	6.21899e-07	-2.17787	ILMN_1808157	1.30857e-05	-0.738633	A_23_P111724	0.00088785	-2.94707
3983	ABLIM1	8.86343e-08	-1.43356	8.94261e-05	-1.36396	200965_s_at	5.65421e-18	-1.57065	200965_s_at	2.23892e-08	-1.13514	3307939	2.61488e-23	-1.94288	200965_s_at	0.0339201	-0.682233	3983_at	5.95578e-06	-1.32591	ILMN_2396672	9.13352e-06	-0.408542	A_23_P202520	0.00614218	-1.76153
5412	UBL3	9.30968e-16	-1.45973	3.29298e-10	-1.42642	201535_at	1.10441e-39	-1.71853	201535_at	1.64977e-10	-1.23911	3507798	9.9032e-12	-1.51441	201535_at	0.000221963	-1.11197	5412_at	3.74176e-06	-1.2655	ILMN_1810729	2.13311e-11	-0.661207	A_24_P330234	4.70253e-07	-2.08656
56242	ZNF253	2.71923e-05	-1.46633	6.89374e-09	-1.69809	206900_x_at	1.89662e-11	-0.339453	206900_x_at	6.58646e-05	-0.303318	3826041	0.00274282	-0.504725	206900_x_at	0.000814862	-0.450119	56242_at	0.0123624	-0.940397	ILMN_1769099	2.24905e-09	-1.00601	A_24_P22981	0.00100105	-2.16398
2110	ETFDH	3.97359e-18	-1.46688	1.34519e-09	-1.14712	33494_at	8.00272e-36	-1.66849	33494_at	1.01539e-10	-1.63539	2749560	2.48327e-06	-0.78725	33494_at	0.000746344	-0.798896	2110_at	3.79589e-06	-1.59927	ILMN_1758034	1.47695e-13	-0.580545	A_23_P61447	0.029599	-0.751038
50506	DUOX2	0.00219026	-1.48888	0.00915229	-1.47403	219727_at	3.8636e-06	-1.60732	219727_at	0.0311727	-0.66873	3622176	2.30299e-05	-1.45291	219727_at	0.0435449	-1.01674	50506_at	0.0051396	-2.04062	ILMN_1786335	0.00483165	-0.876073	A_23_P151851	0.0117937	-2.5374
64838	FNDC4	5.98148e-07	-1.49392	0.00020231	-1.52122	218843_at	1.0012e-32	-1.5349	218843_at	0.0113919	-0.328098	2545953	5.59723e-11	-0.805522	218843_at	3.70611e-05	-0.519714	64838_at	2.65452e-05	-1.80084	ILMN_1663032	1.36892e-06	-1.28145	A_23_P16834	3.29148e-06	-3.29871
9649	RALGPS1	9.62734e-10	-1.51559	5.24765e-10	-2.12046	204199_at	4.98054e-19	-1.92324	204199_at	1.12503e-13	-1.32463	3189617	3.3853e-18	-0.881057	204199_at	4.43726e-07	-1.22891	9649_at	8.05385e-05	-1.43301	ILMN_1674135	6.82064e-13	-1.25599	A_23_P390148	0.000661327	-2.49538
54502	RBM47	6.59602e-11	-1.55217	0.000121466	-1.46106	222496_s_at	1.11985e-18	-1.50387	222496_s_at	0.00442582	-0.810431	2766788	2.48634e-06	-0.755429	222496_s_at	0.002451	-1.01119	54502_at	0.000368886	-0.808714	ILMN_1689046	1.39604e-06	-0.280618	A_23_P132910	0.024386	-1.03252
147923	ZNF420	2.95777e-05	-1.56896	4.91956e-05	-1.27528	242761_s_at	1.46146e-07	-0.930951	242761_s_at	5.25807e-05	-0.815128	3831698	2.20334e-11	-1.56827	242761_s_at	0.016751	-0.810397	147923_at	1.60639e-05	-1.51963	ILMN_1720431	1.04606e-10	-1.21409	A_23_P380951	0.000362406	-2.65984
29760	BLNK	2.79663e-05	-1.57413	0.0139593	-1.25433	207655_s_at	1.98593e-19	-2.37035	207655_s_at	0.000403389	-1.31543	3301713	1.07681e-10	-1.28468	207655_s_at	9.82854e-06	-1.89369	29760_at	1.40151e-05	-2.2975	ILMN_2142935	2.6908e-08	-0.89619	A_24_P64344	0.00913755	-1.65326
10874	NMU	0.00149807	-1.57425	0.000494416	-2.59058	206023_at	1.14766e-13	-2.48032	206023_at	4.17653e-06	-1.78568	2770039	4.97607e-17	-1.87595	206023_at	0.0071895	-1.25962	10874_at	3.11293e-06	-3.29121	ILMN_2162253	0.000353352	-0.784022	A_23_P69537	0.000535685	-3.54243
54941	RNF125	3.12748e-09	-1.57998	1.44033e-06	-1.33525	235199_at	1.53041e-10	-1.15153	235199_at	4.22554e-06	-0.940394	3783723	0.000247271	-0.701631	235199_at	0.0137899	-0.64034	54941_at	1.98642e-05	-1.93982	ILMN_1747192	1.17009e-08	-0.873802	A_24_P472055	0.001435	-2.06981
94121	SYTL4	3.68339e-10	-1.58687	1.47021e-14	-3.51706	227703_s_at	6.35246e-37	-2.92905	227703_s_at	3.24241e-12	-1.49148	4015440	6.81351e-16	-1.0372	227703_s_at	1.24421e-07	-2.05754	94121_at	4.45058e-06	-2.49909	ILMN_1719599	1.12942e-12	-1.30152	A_24_P122337	4.13069e-05	-3.61541
3557	IL1RN	0.000559969	-1.59111	0.0205113	-1.69515	212657_s_at	1.74088e-21	-2.28619	212657_s_at	0.0189405	-1.16337	2501204	2.96113e-11	-1.59598	212657_s_at	0.0317332	-1.17357	3557_at	0.000590244	-2.56437	ILMN_1806249	6.45195e-07	-1.02151	A_23_P209995	0.00572398	-2.39677
84708	LNX1	7.66473e-08	-1.60585	1.16773e-05	-1.89149	223611_s_at	6.614e-27	-2.50868	223611_s_at	8.70714e-05	-1.23168	2769346	5.17129e-07	-0.795154	223611_s_at	4.42941e-05	-1.49237	84708_at	3.73585e-05	-1.74765	ILMN_1713841	5.13687e-08	-1.58343	A_24_P54900	0.0204528	-2.05643
55268	ECHDC2	5.02264e-09	-1.61105	1.78258e-16	-2.36986	218552_at	4.44395e-23	-2.02336	218552_at	7.25052e-11	-1.41454	2413032	2.51488e-07	-0.749899	218552_at	5.60925e-06	-1.28785	55268_at	9.0217e-06	-2.4161	ILMN_1671568	2.65925e-06	-0.51007	A_23_P200203	0.00698236	-1.79171
4013	VWA5A	1.1958e-08	-1.62766	0.000948518	-0.755298	205011_at	2.25721e-05	-0.5675	205011_at	0.00814483	-0.348271	3353914	1.03947e-08	-1.23885	205011_at	0.0021607	-0.523101	4013_at	0.00132111	-1.00321	ILMN_1764769	2.53238e-08	-0.789627	A_23_P98455	0.0169729	-1.84717
6272	SORT1	9.30376e-10	-1.62929	1.62044e-05	-1.24744	224818_at	4.0889e-32	-2.10536	224818_at	4.17089e-08	-0.873988	2427007	3.31216e-12	-1.41745	224818_at	0.000169123	-0.833804	6272_at	0.00270197	-0.956379	ILMN_1707077	4.08922e-07	-0.577274	A_24_P325520	0.00367936	-2.42645
285386	TPRG1	9.84992e-05	-1.62944	0.000120289	-1.93148	229764_at	7.74021e-18	-3.17663	229764_at	0.000512868	-1.30909	2657546	4.47998e-12	-1.82864	229764_at	0.00121428	-1.70149	285386_at	0.0013925	-2.29847	ILMN_1790350	0.00396915	-0.747126	A_24_P586712	0.000678118	-3.46349
11001	SLC27A2	0.000529379	-1.64986	8.50716e-05	-2.47177	205768_s_at	7.19549e-14	-1.34905	205768_s_at	0.000304373	-0.730026	3593575	2.8819e-06	-1.00655	205768_s_at	0.00581434	-0.875732	11001_at	0.000794563	-1.25987	ILMN_1700831	6.83749e-07	-1.31765	A_23_P140450	0.0380497	-2.05058
144100	PLEKHA7	3.67508e-07	-1.71285	5.39448e-07	-1.99507	228450_at	1.08971e-23	-1.75939	228450_at	7.16494e-06	-0.820379	3364525	8.903e-15	-1.22351	228450_at	2.3086e-05	-1.24901	144100_at	1.85766e-05	-1.44149	ILMN_1702899	1.06074e-06	-0.815405	A_24_P348806	0.0181053	-1.41486
149428	BNIPL	0.00140963	-1.71349	0.014396	-1.71335	236534_at	9.72047e-18	-3.06858	236534_at	0.000638219	-1.52906	2358646	4.50075e-13	-2.0706	236534_at	0.00151697	-1.32023	149428_at	8.95316e-06	-2.74956	ILMN_1699989	0.000248917	-0.589539	A_24_P85850	0.0238129	-2.69753
7594	ZNF43	1.81435e-08	-1.71952	8.47626e-10	-1.97273	222136_x_at	4.58527e-13	-0.988944	222136_x_at	0.000133791	-0.561209	3856594	4.28015e-05	-0.662364	222136_x_at	0.0130224	-0.390495	7594_at	4.782e-05	-1.5028	ILMN_2178201	1.61783e-05	-1.02522	A_23_P5234	0.0344561	-1.25758
23175	LPIN1	4.00374e-15	-1.73436	1.91899e-13	-2.24796	212272_at	5.56947e-35	-2.12404	212272_at	4.93725e-06	-0.410943	2469910	1.32191e-05	-0.820119	212272_at	0.0010803	-0.527545	23175_at	1.31898e-06	-1.59894	ILMN_1671554	1.17138e-08	-0.65051	A_32_P52609	0.0107922	-1.4553
80310	PDGFD	5.90242e-07	-1.74124	0.0104265	-1.25456	219304_s_at	0.00627183	-0.762738	219304_s_at	0.00146603	-0.866002	3389077	1.28164e-06	-0.904857	219304_s_at	0.0392208	-0.539112	80310_at	0.00110864	-1.41241	ILMN_2376859	6.50101e-06	-1.21672	A_24_P124349	3.87739e-05	-3.29537
163255	ZNF540	3.46389e-09	-1.75198	6.62992e-07	-1.77862	238454_at	7.75982e-14	-0.729071	238454_at	1.15511e-05	-0.434031	3831975	4.21232e-07	-0.440321	238454_at	0.00283673	-0.51231	163255_at	0.0455914	-0.343701	ILMN_1681846	3.92778e-12	-1.74732	A_23_P90542	6.57272e-05	-2.78046
395	ARHGAP6	5.68917e-08	-1.75344	1.98649e-05	-1.29977	206167_s_at	3.5079e-10	-1.07427	206167_s_at	0.000209797	-0.787575	3999568	4.76841e-07	-0.474004	206167_s_at	0.000927873	-1.10411	395_at	0.000248578	-0.731134	ILMN_1673358	2.31022e-09	-1.11929	A_23_P217428	0.000391171	-2.50834
6649	SOD3	1.6157e-08	-1.7552	0.0419242	-0.872686	205236_x_at	7.65229e-05	-0.493458	205236_x_at	0.000438579	-0.374901	2721633	0.000134876	-0.386244	205236_x_at	0.000157778	-0.439075	6649_at	3.43376e-07	-2.65976	ILMN_1690034	6.74443e-05	-1.20649	A_23_P254741	0.00225128	-2.28964
23086	EXPH5	1.48024e-07	-1.75701	2.8309e-05	-1.81117	213929_at	1.24587e-23	-2.83883	213929_at	9.00096e-05	-1.48554	3390195	1.04322e-16	-2.27704	213929_at	4.42941e-05	-1.45782	23086_at	9.87817e-05	-2.35705	ILMN_1712066	1.41689e-05	-0.486737	A_23_P403335	0.000767853	-2.5408
80223	RAB11FIP1	6.57637e-09	-1.78407	0.00250967	-1.45158	225177_at	4.15529e-15	-1.72155	225177_at	0.000556787	-0.552171	3131741	0.000283686	-0.649126	225177_at	0.00345419	-0.643158	80223_at	9.59023e-05	-1.54517	ILMN_1692219	1.1981e-05	-0.363077	A_23_P31873	0.0418027	-1.55037
911	CD1C	9.12624e-07	-1.81559	0.00357166	-0.970841	205987_at	3.10416e-15	-1.55511	205987_at	6.10015e-07	-0.684974	2362201	2.52589e-06	-1.15257	205987_at	0.00416224	-0.581086	911_at	5.25235e-05	-2.25406	ILMN_1654210	1.56813e-11	-1.55035	A_23_P51767	0.0090108	-2.38131
55222	LRRC20	1.13594e-09	-1.82511	0.000221479	-1.65863	218550_s_at	4.4501e-07	-0.958534	218550_s_at	0.000188737	-0.706794	3293341	2.41779e-11	-0.954006	218550_s_at	0.00154402	-0.313593	55222_at	0.000460566	-1.3734	ILMN_1690523	1.1284e-06	-0.883519	A_23_P61487	6.04562e-05	-3.39694
5608	MAP2K6	3.47028e-08	-1.82909	9.1896e-08	-2.09316	229569_at	1.60801e-16	-0.743693	229569_at	1.04123e-06	-1.06302	3733065	6.97247e-07	-0.857919	229569_at	0.0335796	-0.375668	5608_at	0.000312744	-1.02292	ILMN_1697729	2.00264e-07	-0.799411	A_23_P207445	0.000762297	-1.7319
8522	GAS7	4.30983e-08	-1.84856	0.000157327	-1.09966	202192_s_at	8.30438e-19	-1.6566	202192_s_at	1.28155e-05	-0.568963	3744965	3.18989e-13	-1.19665	202192_s_at	0.000863122	-0.705607	8522_at	0.00151459	-1.15768	ILMN_1745994	2.24424e-10	-1.29362	A_24_P395610	2.22601e-06	-3.08707
388335	TMEM220	5.68947e-11	-1.85347	7.83963e-07	-1.77409	229693_at	8.00676e-12	-0.96903	229693_at	2.5242e-05	-0.639565	3745525	6.90313e-10	-0.713201	229693_at	0.00116711	-0.575072	388335_at	4.15816e-06	-2.33541	ILMN_2105549	5.14327e-09	-1.4148	A_23_P4069	0.00468042	-1.95985
1366	CLDN7	6.94068e-06	-1.8619	0.000428718	-2.09756	202790_at	1.76954e-16	-2.39351	202790_at	9.21447e-05	-0.85933	3743551	1.55585e-08	-1.83201	202790_at	0.00739154	-0.754738	1366_at	0.00357638	-1.8156	ILMN_2143685	0.000121087	-1.31578	A_23_P164284	0.00986666	-2.40301
377677	CA13	1.09826e-08	-1.87026	1.10374e-06	-1.84258	231270_at	1.1381e-23	-2.39984	231270_at	0.00279059	-0.931898	3105506	1.28016e-10	-1.09581	231270_at	0.000385596	-1.53386	377677_at	9.22572e-07	-0.93399	ILMN_1802414	1.7118e-08	-1.01352	A_23_P381714	0.0055457	-2.48583
10529	NEBL	1.18767e-07	-1.87159	1.14777e-05	-1.84313	241782_at	2.31667e-34	-1.59805	241782_at	5.02465e-08	-1.15916	3280573	1.82782e-14	-2.58437	241782_at	7.84779e-05	-1.19277	10529_at	2.38281e-05	-1.38014	ILMN_1675927	1.42153e-07	-1.21275	A_24_P398147	0.00856637	-3.32696
57134	MAN1C1	5.76381e-09	-1.88655	3.40179e-07	-1.62693	214180_at	1.87704e-07	-0.708385	214180_at	0.00185683	-0.580282	2326049	3.99386e-08	-0.684154	214180_at	0.00515371	-0.358266	57134_at	5.56084e-05	-2.786	ILMN_1713807	1.6301e-11	-1.35764	A_23_P103601	4.19594e-05	-2.3094
10800	CYSLTR1	6.67135e-07	-1.89608	9.79255e-12	-1.381	230866_at	3.95383e-22	-1.71476	230866_at	2.05661e-07	-1.02165	4013460	3.37344e-09	-2.10804	230866_at	1.03299e-07	-1.80535	10800_at	4.51725e-05	-2.1515	ILMN_1733276	1.33773e-09	-1.09675	A_23_P22660	0.000691451	-1.98247
2051	EPHB6	3.48193e-06	-1.90327	3.85826e-07	-2.1285	204718_at	4.31707e-09	-0.95485	204718_at	1.85377e-06	-0.632695	3028858	9.26307e-14	-1.06326	204718_at	0.0203944	-0.475323	2051_at	2.96304e-06	-1.67966	ILMN_1802646	1.37921e-08	-1.46916	A_23_P145935	0.00482755	-2.37458
55244	SLC47A1	2.64409e-05	-1.91105	8.48561e-05	-1.52037	219525_at	8.66587e-05	-0.750134	219525_at	0.000211239	-1.11122	3713951	2.88472e-05	-0.46579	219525_at	0.0248586	-0.610376	55244_at	0.00613206	-1.12101	ILMN_1670325	9.50596e-12	-1.60835	A_24_P142503	0.0113324	-2.24707
171425	CLYBL	3.30577e-13	-1.92438	2.80206e-09	-1.85306	238440_at	5.25185e-33	-1.77132	238440_at	2.29581e-08	-1.19088	3498589	4.75496e-05	-0.481973	238440_at	0.00272058	-0.575258	171425_at	1.87558e-08	-2.1292	ILMN_1712088	2.07134e-14	-1.37412	A_23_P376591	0.0180887	-1.53726
3268	AGFG2	1.87658e-21	-1.92732	3.92413e-09	-2.62542	222362_at	5.43349e-52	-3.56893	222362_at	0.000994542	-0.442442	3015603	1.45069e-13	-0.780026	222362_at	1.86916e-06	-0.639701	3268_at	0.0428536	-0.535613	ILMN_1703228	1.26526e-06	-0.778594	A_24_P363583	0.00511008	-1.58613
22849	CPEB3	3.44338e-14	-1.93441	6.83603e-10	-1.8754	239765_at	6.83656e-10	-0.354233	239765_at	0.00247542	-0.428938	3300242	3.77598e-08	-0.74607	239765_at	3.72648e-05	-1.06801	22849_at	1.57019e-07	-1.66497	ILMN_2171783	4.64548e-08	-0.977892	A_23_P46812	0.0315375	-1.10296
3977	LIFR	2.30193e-07	-1.93907	4.28276e-06	-1.95102	225575_at	1.28831e-17	-2.3913	225575_at	1.05492e-08	-1.7305	2854092	0.000346429	-0.966183	225575_at	0.0119726	-0.980154	3977_at	5.82665e-07	-2.70406	ILMN_1709094	4.91642e-10	-1.14348	A_24_P397386	0.0141955	-2.10772
9333	TGM5	0.000604954	-1.94269	0.0171692	-1.62359	207911_s_at	4.81498e-10	-1.69163	207911_s_at	6.3495e-06	-0.749169	3621080	2.2222e-13	-2.01825	207911_s_at	0.0409093	-0.485491	9333_at	4.46609e-05	-2.39172	ILMN_1699925	0.00176648	-0.859769	A_23_P129291	0.000403771	-3.91512
55786	ZNF415	1.47606e-07	-1.94559	1.16574e-09	-2.09197	205514_at	0.0239766	-0.245467	205514_at	3.26513e-07	-0.820811	3870104	0.000225745	-0.685124	205514_at	0.0123859	-0.556688	55786_at	0.000341529	-1.40792	ILMN_1664292	3.31598e-09	-1.42912	A_23_P89871	2.17917e-05	-2.71763
56920	SEMA3G	6.18804e-09	-1.95242	0.00494146	-1.21156	219689_at	9.40137e-18	-1.53562	219689_at	2.65778e-07	-1.15301	2676141	7.59808e-08	-0.523571	219689_at	0.000240671	-0.628533	56920_at	1.36848e-08	-3.45752	ILMN_1676067	3.44353e-05	-0.451175	A_23_P6818	0.00206256	-2.8457
10462	CLEC10A	9.65801e-06	-1.99211	0.000572657	-1.57571	206682_at	1.05842e-05	-0.910344	206682_at	0.0111445	-0.451428	3743306	0.00918176	-0.41696	206682_at	0.000118266	-0.693581	10462_at	0.000270978	-2.16669	ILMN_1653166	6.97581e-10	-1.71355	A_23_P141505	0.0055502	-2.27367
8850	KAT2B	2.03306e-13	-1.99348	2.87113e-14	-1.9153	203845_at	5.58671e-28	-1.98739	203845_at	1.32502e-09	-1.42353	2613441	3.86342e-13	-1.37599	203845_at	3.18043e-06	-1.62291	8850_at	3.24968e-05	-2.08637	ILMN_1733802	2.04478e-08	-0.75131	A_32_P159651	2.33496e-05	-2.3407
23576	DDAH1	1.46303e-11	-1.99778	1.67651e-11	-2.33971	209094_at	0.0146159	-0.715306	209094_at	3.57537e-05	-1.10606	2420832	1.26814e-07	-0.976001	209094_at	0.00141812	-1.42624	23576_at	0.000903136	-0.818433	ILMN_1668507	1.97227e-09	-0.843961	A_23_P201386	0.0434252	-1.33303
36	ACADSB	1.2903e-15	-2.00261	5.32802e-19	-2.31016	226030_at	1.4212e-15	-1.58305	226030_at	1.44158e-07	-1.41908	3268588	5.8337e-10	-1.37026	226030_at	0.000746344	-0.92469	36_at	1.58522e-07	-2.25532	ILMN_1740920	1.83429e-13	-1.18222	A_32_P31945	0.00293533	-1.93307
22874	PLEKHA6	1.26399e-07	-2.01212	4.06785e-05	-2.32405	229245_at	3.48165e-15	-0.590933	229245_at	4.32646e-06	-0.681177	2451958	1.89662e-06	-0.493644	229245_at	3.7709e-05	-0.752664	22874_at	0.0033884	-0.278333	ILMN_1797557	1.38021e-12	-1.9671	A_23_P431268	0.0248228	-2.38207
22901	ARSG	1.44993e-15	-2.02198	9.7089e-12	-2.16467	1552632_a_at	8.03517e-09	-0.482083	1552632_a_at	1.04773e-10	-0.658447	3732793	1.17624e-16	-1.00123	1552632_a_at	0.000726158	-0.417307	22901_at	0.0220954	-0.440443	ILMN_1720604	3.32415e-15	-1.32763	A_23_P4161	3.10899e-06	-2.8721
256691	MAMDC2	3.37945e-05	-2.02304	0.00063464	-1.08185	228885_at	1.75888e-33	-4.34421	228885_at	2.89728e-08	-2.17748	3174121	6.6344e-18	-3.18608	228885_at	0.000108638	-2.28541	256691_at	2.81196e-06	-3.56233	ILMN_1679391	1.5869e-09	-1.24004	A_23_P157914	0.00359152	-2.71781
1559	CYP2C9	0.000428839	-2.02864	2.97838e-10	-4.89785	220017_x_at	6.06323e-15	-1.56747	220017_x_at	4.88642e-07	-1.05861	3259019	1.0605e-11	-0.702419	220017_x_at	0.000202268	-1.08883	1559_at	0.00910377	-1.22298	ILMN_1670652	7.94221e-08	-1.79765	A_23_P12767	0.00455516	-3.6878
1573	CYP2J2	2.74883e-08	-2.05022	3.66121e-12	-1.95876	205073_at	1.69796e-21	-2.3623	205073_at	2.03551e-07	-0.823139	2415266	4.73091e-16	-1.57048	205073_at	0.0042902	-0.69452	1573_at	0.000751716	-1.85616	ILMN_1758731	4.61288e-08	-1.01344	A_23_P103486	0.0344827	-2.59691
79007	DBNDD1	2.23985e-07	-2.05273	5.35521e-09	-2.47938	222234_s_at	1.47352e-29	-1.54338	222234_s_at	0.00246564	-0.290426	3705151	8.45414e-11	-0.834127	222234_s_at	0.0349808	-0.20858	79007_at	0.0433034	-0.401681	ILMN_2374352	2.67224e-11	-0.960269	A_23_P26439	0.00226242	-2.6179
57689	LRRC4C	3.30773e-07	-2.07003	0.0115192	-1.5839	232226_at	1.22025e-10	-0.441681	232226_at	0.0288032	-0.261784	3370269	0.00031129	-0.339623	232226_at	0.0402405	-0.209514	57689_at	2.33637e-05	-1.13952	ILMN_1663037	2.07806e-13	-2.23065	A_23_P24457	0.00957673	-1.74891
11343	MGLL	7.73107e-13	-2.09787	8.50508e-13	-2.39479	225102_at	4.32998e-33	-2.52891	225102_at	1.87767e-08	-1.34149	2694001	8.37231e-18	-1.32873	225102_at	6.15857e-06	-1.49799	11343_at	6.32918e-06	-2.09801	ILMN_1657708	4.17418e-11	-1.14689	A_24_P226008	0.00378489	-2.20836
116362	RBP7	2.30489e-06	-2.0979	2.36517e-16	-2.82116	238066_at	1.16575e-21	-2.40207	238066_at	6.21926e-07	-1.06895	2319550	4.66029e-05	-0.766106	238066_at	9.76308e-05	-1.20154	116362_at	1.04901e-06	-3.51983	ILMN_1716465	9.90958e-11	-1.22171	A_24_P165423	0.00282971	-3.28736
4784	NFIX	8.4853e-21	-2.12155	5.10323e-25	-1.89298	227400_at	2.96048e-15	-1.23598	227400_at	1.03456e-05	-0.565774	3822122	4.5428e-21	-1.48208	227400_at	0.0146263	-0.435185	4784_at	2.8891e-05	-1.0491	ILMN_1694325	7.1624e-11	-0.89166	A_24_P858698	0.000195534	-1.86246
51090	PLLP	9.33874e-08	-2.12806	1.79698e-06	-2.02597	204519_s_at	9.09005e-24	-2.49907	204519_s_at	6.10529e-07	-0.595766	3693141	4.17695e-16	-1.30029	204519_s_at	0.000149814	-0.947123	51090_at	0.000158062	-2.18938	ILMN_2082865	2.972e-13	-1.49037	A_23_P43763	0.0331644	-1.26328
79695	GALNT12	1.24742e-08	-2.12854	5.59844e-15	-3.93991	218885_s_at	1.12125e-30	-3.60166	218885_s_at	1.19333e-07	-1.93706	3181600	1.57198e-12	-1.57994	218885_s_at	0.000654979	-1.63903	79695_at	8.89943e-06	-2.39073	ILMN_1735157	3.67302e-10	-1.59681	A_23_P415652	0.0186112	-3.21611
54682	MANSC1	2.29365e-09	-2.12945	4.30122e-07	-2.22	220945_x_at	1.51781e-20	-2.23073	220945_x_at	6.29148e-06	-1.14298	3444906	4.29682e-09	-1.86621	220945_x_at	0.0426278	-1.00204	54682_at	4.94889e-06	-2.26926	ILMN_2142752	3.72901e-06	-0.820101	A_23_P162211	0.011249	-2.70174
5493	PPL	1.82159e-06	-2.13957	0.00020408	-2.20292	203407_at	1.08959e-25	-3.06194	203407_at	4.58456e-07	-1.69845	3678462	2.11933e-10	-1.90698	203407_at	9.68182e-06	-1.73613	5493_at	3.39616e-06	-3.62035	ILMN_1806030	7.58186e-06	-0.673818	A_23_P106906	0.000919211	-3.03633
3815	KIT	5.2866e-08	-2.1396	0.00439398	-1.0763	205051_s_at	0.0371813	-0.475244	205051_s_at	0.00355008	-0.661713	2727587	2.86753e-05	-1.19691	205051_s_at	0.00702726	-0.758328	3815_at	0.000248521	-2.13717	ILMN_2229379	2.76384e-08	-1.09187	A_23_P110253	3.68596e-05	-2.9743
91653	BOC	9.45132e-13	-2.15616	1.4877e-10	-1.96958	225990_at	1.39364e-16	-1.61951	225990_at	2.98304e-06	-1.19466	2636319	2.25224e-16	-1.39792	225990_at	8.33606e-05	-1.64318	91653_at	2.38281e-05	-2.24733	ILMN_1803956	7.77018e-12	-1.67211	A_23_P257763	0.000223202	-2.75524
23328	SASH1	6.34536e-12	-2.17879	1.81723e-07	-2.03471	226022_at	4.43902e-32	-2.40547	226022_at	6.06571e-12	-1.83416	2930243	1.82849e-14	-1.31896	226022_at	2.86291e-06	-2.11522	23328_at	2.34764e-06	-2.35585	ILMN_2185984	1.63148e-08	-0.451403	A_24_P658584	0.000360579	-2.92025
80318	GKAP1	4.97765e-10	-2.19228	5.58074e-11	-2.5876	234192_s_at	4.19759e-11	-1.17015	234192_s_at	0.00470707	-0.983689	3212189	0.0144291	-0.21713	234192_s_at	0.00379545	-0.799063	80318_at	3.52386e-06	-2.06972	ILMN_1736972	2.55167e-13	-1.4731	A_23_P94546	0.00108077	-2.48946
8416	ANXA9	1.053e-05	-2.20436	6.00533e-06	-3.24923	211712_s_at	9.74006e-30	-4.15863	211712_s_at	0.00401445	-0.808781	2358591	1.82469e-05	-1.07039	211712_s_at	0.0013934	-1.53468	8416_at	0.00652255	-1.70832	ILMN_2217601	2.61242e-05	-1.47619	A_23_P103617	0.00202162	-4.54095
1562	CYP2C18	0.00144079	-2.21067	0.000547707	-2.35876	215103_at	3.66578e-19	-2.93463	215103_at	7.84033e-07	-1.89996	3258966	2.30282e-11	-2.45535	215103_at	0.0165716	-1.27736	1562_at	6.84726e-06	-3.87903	ILMN_1683121	0.000115973	-1.18437	A_23_P52480	0.00825836	-4.09599
57619	SHROOM3	6.83919e-13	-2.24621	1.03915e-11	-2.92045	225548_at	6.0379e-32	-2.56061	225548_at	5.88452e-07	-1.41583	2732068	2.43036e-13	-1.33535	225548_at	8.38756e-06	-1.54173	57619_at	6.20405e-05	-2.27628	ILMN_1685540	2.12497e-07	-1.16445	A_23_P58117	0.0370901	-1.89662
22881	ANKRD6	1.15481e-09	-2.24841	1.39464e-08	-1.55156	204672_s_at	1.65247e-06	-0.838599	204672_s_at	2.76496e-07	-1.0742	2916825	8.57777e-22	-1.42223	204672_s_at	0.00658941	-0.734177	22881_at	4.47689e-06	-2.03816	ILMN_2178587	5.21225e-10	-1.05849	A_23_P70297	8.74782e-07	-4.35221
65982	ZSCAN18	2.30048e-09	-2.2539	2.2231e-09	-1.95064	218312_s_at	6.54223e-14	-1.56361	218312_s_at	3.26279e-08	-1.23095	3872678	1.11635e-18	-1.00533	218312_s_at	0.000175928	-1.14263	65982_at	6.41943e-05	-2.12536	ILMN_1654946	2.89866e-10	-1.25271	A_23_P55682	1.58168e-06	-3.4906
4286	MITF	3.12886e-12	-2.27488	1.67021e-05	-1.37621	226066_at	0.000844606	-0.606738	226066_at	0.000523783	-1.12472	2628785	0.000295764	-0.436963	226066_at	0.0181551	-0.796783	4286_at	5.19779e-05	-1.53766	ILMN_2304186	9.995e-11	-1.36528	A_23_P426663	7.41646e-06	-2.14594
9630	GNA14	7.11447e-13	-2.27865	3.80107e-05	-1.88018	220108_at	1.89395e-24	-1.15839	220108_at	0.00401527	-0.205946	3210737	0.000665353	-0.429628	220108_at	8.52933e-05	-0.439484	9630_at	0.00177631	-0.840154	ILMN_1686227	0.00136489	-0.652701	A_24_P415150	0.0126227	-1.52431
2012	EMP1	1.44479e-14	-2.28236	4.62067e-05	-2.51916	201324_at	6.63921e-30	-2.00148	201324_at	1.11943e-05	-1.15846	3405748	1.73196e-18	-2.00578	201324_at	0.000840531	-1.10193	2012_at	3.16688e-07	-2.11701	ILMN_1801616	1.72446e-07	-0.483257	A_23_P76488	6.65197e-06	-2.37377
3579	CXCR2	6.60017e-06	-2.2884	0.000200967	-1.87019	207008_at	7.5833e-18	-1.95872	207008_at	8.7402e-10	-1.28824	2527580	4.24033e-15	-1.98892	207008_at	1.66844e-05	-1.47085	3579_at	0.000295118	-2.23472	ILMN_1680397	1.59717e-05	-1.02055	A_23_P135755	2.6341e-05	-3.91991
81617	CAB39L	9.64815e-29	-2.31665	1.26161e-27	-2.57887	225915_at	6.25003e-44	-3.23819	225915_at	1.83514e-14	-1.54198	3513752	3.07343e-17	-2.02519	225915_at	0.000459907	-0.983129	81617_at	3.98948e-08	-2.63659	ILMN_1660815	4.65066e-15	-2.5634	A_24_P56363	2.94005e-05	-2.02402
79153	GDPD3	1.11928e-06	-2.33552	0.00142043	-1.96648	219722_s_at	1.06885e-24	-3.54598	219722_s_at	2.40142e-07	-1.12762	3687475	1.06489e-07	-1.21955	219722_s_at	6.72408e-06	-1.33141	79153_at	0.000117845	-2.91351	ILMN_1774901	0.00023732	-0.618029	A_23_P26511	0.0303265	-2.63987
2949	GSTM5	5.44882e-10	-2.34288	5.47793e-09	-2.18136	205752_s_at	2.27235e-28	-1.10989	205752_s_at	4.02569e-06	-0.556318	2351004	0.000893933	-0.547252	205752_s_at	0.0324666	-0.458468	2949_at	1.62684e-06	-1.84566	ILMN_1750790	1.37561e-17	-3.02708	A_23_P97606	0.00229918	-2.12673
2053	EPHX2	2.93185e-14	-2.37614	2.63201e-14	-2.59102	209368_at	4.72778e-30	-2.85535	209368_at	1.14975e-15	-1.7883	3091403	6.13175e-17	-1.68499	209368_at	9.05435e-05	-0.895643	2053_at	2.01465e-09	-3.87056	ILMN_1709237	5.71556e-12	-1.41986	A_23_P8834	0.00481396	-2.45672
2525	FUT3	2.1619e-06	-2.40223	3.04083e-06	-2.37579	214088_s_at	1.27085e-27	-2.92266	214088_s_at	5.7953e-06	-1.14587	3847486	2.37715e-12	-1.83815	214088_s_at	0.000372631	-1.18962	2525_at	8.08972e-05	-2.39437	ILMN_1653358	1.70142e-05	-1.08758	A_23_P360316	0.0183422	-2.80211
9145	SYNGR1	1.71324e-10	-2.40501	9.5657e-11	-2.06191	213854_at	4.39933e-28	-1.01377	213854_at	0.000311808	-0.346216	3945781	8.09631e-16	-0.986957	213854_at	4.28555e-05	-0.399989	9145_at	9.23607e-07	-0.892241	ILMN_1727805	2.27537e-12	-2.39946	A_23_P211522	0.000147031	-3.15454
132671	SPATA18	2.6351e-13	-2.44738	4.93056e-12	-2.49219	229331_at	7.61317e-11	-1.16589	229331_at	6.08127e-08	-1.40013	2726910	1.15283e-13	-1.19946	229331_at	0.00176774	-1.28006	132671_at	3.31347e-05	-0.919207	ILMN_1667948	2.4533e-09	-1.86173	A_23_P407112	0.00299206	-2.33665
6337	SCNN1A	1.37474e-08	-2.47451	2.66307e-06	-2.6024	203453_at	8.28649e-15	-2.89049	203453_at	8.87302e-05	-1.4758	3441885	1.50774e-10	-2.04562	203453_at	0.000461118	-1.90141	6337_at	0.000136456	-3.38158	ILMN_1713995	2.13295e-06	-0.495954	A_23_P128323	0.0112035	-2.82987
79632	FAM184A	9.32449e-11	-2.48372	3.57821e-13	-2.74229	220150_s_at	7.96593e-05	-0.337073	220150_s_at	0.00351298	-0.310232	2971724	0.000134786	-0.298766	220150_s_at	0.00366368	-0.396071	79632_at	0.00158335	-0.617237	ILMN_1696699	3.0474e-14	-2.1507	A_23_P167818	0.00689964	-1.92298
2272	FHIT	5.4842e-12	-2.53429	2.01049e-18	-2.65819	206492_at	2.13794e-11	-0.419554	206492_at	4.94949e-05	-0.379222	2678714	2.30426e-06	-0.565592	206492_at	4.2306e-05	-0.449275	2272_at	9.22604e-05	-0.49703	ILMN_1766123	5.31425e-14	-1.81487	A_23_P125164	0.00564028	-2.17728
3382	ICA1	1.96286e-14	-2.53689	1.23822e-11	-2.90547	207949_s_at	0.000570824	-0.43096	207949_s_at	1.79314e-06	-0.360178	3038065	3.62695e-06	-0.564552	207949_s_at	0.0286775	-0.216788	3382_at	0.030746	-0.318433	ILMN_2365569	1.27971e-13	-1.57132	A_24_P372012	0.00271038	-2.48493
124975	GGT6	9.03371e-08	-2.53979	1.43491e-07	-2.79237	236225_at	4.49722e-32	-3.0728	236225_at	1.2276e-06	-1.07648	3742182	1.19938e-10	-1.37158	236225_at	0.000834647	-1.12707	124975_at	7.59429e-06	-2.63483	ILMN_1788942	3.18064e-07	-1.01738	A_23_P66767	0.0415764	-1.79379
2159	F10	3.03332e-11	-2.55505	0.00298003	-1.70279	205620_at	2.42007e-16	-0.588796	205620_at	0.00290034	-0.458402	3502437	2.4498e-09	-0.578221	205620_at	0.030887	-0.325966	2159_at	0.00176865	-0.711534	ILMN_1670708	2.28677e-13	-2.73363	A_23_P205177	0.000979427	-2.53791
11045	UPK1A	9.76952e-05	-2.55621	7.83621e-05	-3.3597	214624_at	1.08631e-16	-2.1772	214624_at	7.23461e-05	-1.0058	3859888	2.60705e-05	-0.493974	214624_at	5.35346e-06	-1.13101	11045_at	0.00914666	-1.78367	ILMN_1655637	7.67965e-09	-2.42625	A_23_P119634	0.000535685	-3.82055
8796	SCEL	0.000336637	-2.56598	0.00505931	-2.28649	232056_at	2.00035e-22	-4.07255	232056_at	2.59797e-05	-2.51319	3494629	8.97786e-10	-2.44645	232056_at	0.00010921	-2.60378	8796_at	1.86987e-05	-4.75578	ILMN_2388190	0.00048859	-0.652802	A_23_P500000	0.0240888	-3.56291
148741	ANKRD35	3.28441e-08	-2.56646	6.3231e-12	-2.81718	231118_at	6.72656e-28	-2.82331	231118_at	1.48534e-11	-1.66713	2356273	1.97994e-13	-1.58129	231118_at	0.000125414	-1.25461	148741_at	1.62684e-06	-3.21781	ILMN_2145153	1.04856e-06	-0.716124	A_23_P325690	0.00281779	-3.4731
51454	GULP1	1.81284e-10	-2.57623	2.3453e-07	-2.13307	204237_at	4.1294e-16	-2.14066	204237_at	1.42077e-05	-1.32396	2519480	6.68137e-13	-1.71599	204237_at	3.02976e-05	-1.84418	51454_at	0.000246878	-1.71084	ILMN_1802690	2.75077e-10	-1.44321	A_23_P332399	0.000358324	-3.68433
1524	CX3CR1	3.84864e-09	-2.58014	2.67596e-05	-1.78477	205898_at	3.13419e-14	-1.37842	205898_at	7.13625e-05	-1.10454	2669979	8.84814e-07	-1.18643	205898_at	0.00148155	-0.755436	1524_at	1.40771e-05	-2.81671	ILMN_2088437	3.30706e-11	-1.71086	A_23_P407565	8.09917e-05	-3.25849
5087	PBX1	8.31219e-11	-2.59453	8.85798e-10	-1.95303	212148_at	6.75396e-11	-1.86447	212148_at	3.561e-09	-1.84548	2364677	5.29486e-17	-2.03584	212148_at	0.000981698	-1.21294	5087_at	0.000805792	-1.53574	ILMN_1784678	2.94311e-12	-1.60949	A_24_P173823	0.000361826	-3.83879
84525	HOPX	1.98698e-07	-2.64109	0.000219807	-2.22081	211597_s_at	4.26864e-19	-3.13344	211597_s_at	3.35867e-05	-1.57677	2770305	6.76149e-15	-1.34481	211597_s_at	0.00148881	-2.06621	84525_at	4.85706e-06	-3.20529	ILMN_1735570	1.73212e-06	-1.48639	A_24_P913146	0.000132526	-4.26722
316	AOX1	2.27423e-09	-2.6706	2.52898e-07	-1.89097	205082_s_at	4.1949e-09	-1.02884	205082_s_at	1.6965e-05	-0.648486	2522247	0.0115659	-0.611842	205082_s_at	0.000105103	-0.32763	316_at	5.25253e-05	-2.90753	ILMN_1767113	3.56981e-09	-1.819	A_23_P154037	0.0132811	-1.84901
57569	ARHGAP20	3.51067e-10	-2.68255	1.2039e-05	-1.86664	228368_at	3.06062e-26	-1.69248	228368_at	4.65376e-05	-0.50849	3390641	6.81256e-13	-1.08855	228368_at	0.000154905	-0.751813	57569_at	1.17808e-05	-0.880581	ILMN_1782761	6.62206e-10	-1.48518	A_23_P422933	0.0269473	-1.86612
9120	SLC16A6	1.90767e-10	-2.69085	2.77224e-07	-2.93493	230748_at	1.84473e-27	-2.82213	230748_at	9.2385e-13	-2.37957	3768412	6.65525e-21	-2.80462	230748_at	4.84785e-06	-2.21489	9120_at	1.88325e-06	-2.10507	ILMN_1729691	5.93412e-10	-0.630569	A_23_P152791	3.58058e-07	-3.64004
7049	TGFBR3	1.5062e-13	-2.69717	6.35528e-15	-2.55352	226625_at	1.03914e-20	-2.39062	226625_at	1.24876e-09	-1.78383	2422722	7.46503e-17	-1.95991	226625_at	0.00710549	-1.2012	7049_at	4.38952e-07	-4.3257	ILMN_1784287	4.3103e-13	-1.35778	A_23_P200780	0.00151337	-2.57703
218	ALDH3A1	0.000115164	-2.72052	5.64189e-08	-3.5424	205623_at	7.27308e-15	-3.53922	205623_at	6.85488e-08	-2.28756	3748957	9.85353e-16	-2.69712	205623_at	0.0121995	-1.65064	218_at	5.38917e-06	-4.68431	ILMN_1702503	2.40892e-08	-1.21353	A_23_P207213	0.000718691	-4.90042
84281	C2orf88	6.22047e-16	-2.74447	2.11806e-06	-2.19606	228195_at	4.61369e-05	-0.432296	228195_at	0.00051143	-0.64946	2520069	0.00666241	-0.255273	228195_at	0.0103971	-0.295078	84281_at	0.00724464	-0.64103	ILMN_1787526	4.91337e-11	-1.91467	A_23_P17130	0.000800013	-2.68585
1805	DPT	8.48196e-08	-2.76293	1.40428e-05	-1.41711	213071_at	1.7951e-13	-2.22893	213071_at	1.7597e-08	-1.78139	2443120	0.00060914	-1.09935	213071_at	0.0060039	-0.912209	1805_at	3.55992e-05	-3.35756	ILMN_1708107	1.47391e-10	-2.21624	A_24_P113926	0.000527557	-3.35103
8000	PSCA	1.32271e-05	-2.79852	4.9437e-05	-2.88327	205319_at	4.07597e-32	-3.90468	205319_at	0.0211305	-0.510623	3119200	3.59496e-05	-0.836762	205319_at	0.00139053	-1.19605	8000_at	0.00426563	-2.61466	ILMN_1771538	0.000414664	-1.2317	A_24_P201021	0.0279831	-2.38714
9452	ITM2A	9.82358e-16	-2.80283	3.24346e-16	-2.82985	202746_at	4.77439e-06	-1.12164	202746_at	5.68798e-08	-1.70129	4013549	9.1687e-06	-1.05818	202746_at	0.00113478	-1.53568	9452_at	1.30722e-05	-2.82231	ILMN_2076602	2.4736e-13	-0.995075	A_23_P171074	0.00032992	-3.30259
6505	SLC1A1	6.0838e-12	-2.80886	1.73126e-05	-2.21702	213664_at	6.98383e-09	-1.37436	213664_at	3.99128e-06	-1.20578	3160658	0.000348053	-0.742069	213664_at	0.00400646	-1.16241	6505_at	0.00396391	-0.736892	ILMN_1658917	3.66197e-09	-1.55545	A_23_P216468	0.00929529	-3.26182
3248	HPGD	1.12691e-09	-2.87682	8.93743e-06	-2.5156	211548_s_at	1.28972e-15	-2.68357	211548_s_at	3.15188e-10	-2.19313	2794408	3.53966e-10	-2.16666	211548_s_at	0.000136023	-2.0377	3248_at	2.14901e-06	-4.20079	ILMN_2166457	5.65883e-09	-1.49546	A_24_P71904	0.000253548	-4.92272
5212	VIT	1.20436e-07	-2.89384	8.7179e-06	-1.79395	227899_at	3.10117e-45	-2.96572	227899_at	5.27176e-07	-1.17447	2477203	4.03019e-07	-1.10725	227899_at	1.46951e-05	-0.671951	5212_at	3.17147e-08	-4.10424	ILMN_2111255	1.295e-16	-2.84354	A_23_P56578	0.000393455	-3.34964
85477	SCIN	8.55009e-13	-2.90333	1.06226e-20	-4.29701	1552365_at	9.87736e-40	-4.77445	1552365_at	4.79885e-13	-2.34215	2990404	1.62995e-16	-1.93805	1552365_at	2.15102e-09	-3.02448	85477_at	1.15333e-06	-3.09925	ILMN_1813561	2.48039e-12	-2.87335	A_23_P157136	0.0309315	-2.07796
1776	DNASE1L3	1.32972e-08	-2.94139	5.87641e-05	-2.48255	205554_s_at	0.000101411	-1.30691	205554_s_at	1.23986e-07	-1.27366	2678298	4.16651e-13	-1.99417	205554_s_at	0.000387085	-1.4921	1776_at	7.57978e-05	-3.066	ILMN_2049184	4.94637e-08	-0.937985	A_23_P257993	1.01635e-05	-4.76159
25890	ABI3BP	1.32505e-08	-2.95564	4.16584e-07	-2.01347	223395_at	2.36379e-16	-3.02527	223395_at	4.28972e-06	-1.84551	2686458	9.39032e-05	-1.2873	223395_at	0.00295223	-1.65452	25890_at	2.47809e-05	-3.64453	ILMN_1673639	5.7023e-13	-1.82728	A_23_P218858	9.53891e-06	-3.78994
55273	TMEM100	5.90629e-12	-2.96645	0.000322397	-1.86775	219230_at	2.38463e-29	-2.45179	219230_at	2.13696e-09	-2.0294	3763390	0.011225	-0.296836	219230_at	0.00348508	-0.882108	55273_at	1.07079e-07	-4.5031	ILMN_1698259	3.0388e-15	-2.04279	A_23_P15450	0.000168266	-2.75815
7123	CLEC3B	1.33182e-15	-2.98099	2.64643e-05	-1.82696	205200_at	6.72255e-33	-3.71379	205200_at	2.89977e-07	-1.15449	2620448	1.22948e-11	-0.899701	205200_at	0.00982407	-0.508645	7123_at	4.99233e-07	-4.34526	ILMN_1682176	5.71078e-11	-1.72782	A_23_P69497	9.77198e-05	-3.39935
23171	GPD1L	1.44373e-31	-2.9828	2.06143e-21	-2.65533	212510_at	3.49479e-34	-3.42848	212510_at	1.51084e-10	-2.19979	2615808	5.60656e-10	-1.28724	212510_at	1.43786e-07	-1.56436	23171_at	5.58347e-07	-3.48335	ILMN_1694106	1.37203e-12	-1.02113	A_23_P318284	0.00489157	-1.74841
634	CEACAM1	2.39679e-12	-2.99774	9.25739e-07	-2.82932	209498_at	3.06537e-21	-3.78982	209498_at	3.44481e-05	-1.52732	3863669	8.0451e-07	-1.29925	209498_at	0.000146809	-2.06473	634_at	3.61361e-05	-3.65907	ILMN_1664330	1.95768e-07	-1.52773	A_23_P55738	0.00810637	-2.50739
55808	ST6GALNAC1	7.29831e-09	-3.0029	3.82078e-06	-2.4262	227725_at	9.25119e-18	-3.18651	227725_at	2.76496e-07	-1.43202	3771712	1.21187e-05	-0.825109	227725_at	0.00604661	-1.3134	55808_at	6.81653e-05	-2.96562	ILMN_1772951	2.09791e-06	-1.75991	A_23_P54968	0.0370379	-2.45365
83886	PRSS27	9.9899e-07	-3.02336	0.0132644	-1.77572	232074_at	2.61177e-27	-4.63677	232074_at	3.77921e-07	-1.80372	3677103	7.66881e-11	-1.5199	232074_at	1.43355e-05	-2.24866	83886_at	1.69721e-06	-4.7846	ILMN_1775549	0.00104298	-0.894267	A_23_P106806	0.00208721	-3.80753
57447	NDRG2	4.79723e-20	-3.03292	1.01582e-08	-2.28439	206453_s_at	3.38549e-27	-2.59561	206453_s_at	3.28835e-05	-1.01938	3555736	4.95386e-07	-0.992487	206453_s_at	0.00206071	-0.842792	57447_at	0.0038869	-2.20169	ILMN_2361603	3.51603e-06	-0.782258	A_24_P244800	0.00966778	-2.99136
254295	PHYHD1	1.01706e-08	-3.0395	4.20985e-10	-2.81611	226846_at	1.63729e-06	-0.794915	226846_at	0.000605814	-0.604067	3190796	3.02491e-14	-1.33714	226846_at	0.00656967	-0.907835	254295_at	0.000549735	-1.45818	ILMN_2183692	0.000486049	-0.633426	A_23_P72001	0.00016589	-2.79553
7079	TIMP4	9.81424e-13	-3.04269	1.2852e-06	-2.42173	206243_at	0.00873245	-0.306701	206243_at	0.0103835	-0.457164	2663130	9.66219e-05	-0.417403	206243_at	0.00598476	-0.322671	7079_at	2.8891e-05	-3.25209	ILMN_1663399	1.85922e-14	-1.95316	A_32_P70315	2.14991e-05	-3.85094
5104	SERPINA5	1.42488e-08	-3.05699	0.000104215	-2.52471	209443_at	5.50043e-08	-0.411653	209443_at	0.00114695	-0.525058	3549740	0.00318628	-0.31373	209443_at	0.0311514	-0.210958	5104_at	0.0107068	-1.32635	ILMN_1759910	2.85668e-14	-2.63106	A_23_P205355	0.00147125	-2.38488
22798	LAMB4	1.10756e-07	-3.08072	4.3983e-09	-3.0405	215516_at	4.54136e-33	-2.61389	215516_at	2.71391e-10	-1.13363	3067408	3.16791e-28	-3.04883	215516_at	9.82854e-06	-1.36203	22798_at	0.00317573	-0.994229	ILMN_1792301	6.85976e-16	-3.04446	A_23_P334328	3.7956e-05	-4.00634
2628	GATM	1.96616e-12	-3.09216	5.15671e-11	-2.83507	203178_at	3.38435e-09	-1.51429	203178_at	3.66853e-08	-1.77032	3622386	2.72747e-15	-2.91835	203178_at	0.0121837	-1.32174	2628_at	1.78241e-06	-3.41306	ILMN_1729180	5.20109e-16	-3.02408	A_23_P129064	2.03814e-05	-4.34577
6532	SLC6A4	9.96584e-09	-3.10646	2.57197e-11	-4.19435	241811_x_at	2.23953e-26	-1.06996	241811_x_at	3.25183e-07	-0.624497	3751794	1.95306e-32	-2.18223	241811_x_at	2.5207e-06	-0.715886	6532_at	0.0140611	-0.77843	ILMN_1683694	1.05662e-14	-3.06573	A_23_P152995	4.41212e-05	-3.78734
367	AR	1.62663e-10	-3.16937	8.97009e-10	-2.54555	226197_at	6.12142e-20	-1.70688	226197_at	0.0161044	-0.338376	3979912	3.01875e-17	-0.913985	226197_at	2.61173e-10	-0.851954	367_at	0.00566783	-0.226379	ILMN_1767351	2.08399e-10	-1.43317	A_23_P113111	1.97763e-05	-3.17417
2878	GPX3	5.37693e-13	-3.20463	6.51521e-05	-2.11018	201348_at	6.45555e-17	-2.25659	201348_at	5.08021e-08	-2.12808	2835715	4.16184e-16	-2.30465	201348_at	0.0236801	-1.31521	2878_at	0.00159392	-2.85357	ILMN_1726666	6.45952e-11	-0.83984	A_23_P133474	1.10394e-13	-5.85102
114905	C1QTNF7	4.29657e-13	-3.25536	0.000407675	-1.97754	239349_at	8.96666e-34	-2.40841	239349_at	1.386e-09	-1.6	2719440	4.37336e-08	-0.857824	239349_at	0.00136681	-0.392943	114905_at	4.15343e-05	-1.78826	ILMN_1662935	3.7131e-17	-2.92635	A_23_P167237	0.0127977	-1.91773
284340	CXCL17	3.08049e-06	-3.26457	3.16233e-06	-3.06881	226960_at	2.69302e-12	-2.73685	226960_at	0.000386824	-0.92236	3863640	1.0013e-08	-1.80443	226960_at	0.0209636	-1.17516	284340_at	0.00157961	-3.15918	ILMN_1796337	6.75701e-05	-1.05332	A_23_P50269	0.0125774	-3.68048
11005	SPINK5	1.7786e-06	-3.26834	0.000340784	-2.92367	205185_at	4.44781e-20	-4.34491	205185_at	4.58326e-05	-2.16689	2834503	3.09098e-12	-2.98105	205185_at	0.000143551	-2.57284	11005_at	2.75225e-06	-5.83629	ILMN_1690017	6.1005e-05	-0.823225	A_23_P356494	0.0203829	-4.4413
131	ADH7	0.00088549	-3.28856	9.35772e-06	-4.0092	210505_at	5.09134e-18	-3.87895	210505_at	7.16339e-09	-2.51146	2779302	4.27254e-12	-3.07959	210505_at	0.000443382	-1.59207	131_at	5.38917e-06	-5.04099	ILMN_2223359	0.000127151	-1.00871	A_23_P92562	0.00139573	-5.61894
1346	COX7A1	2.08294e-14	-3.29057	6.06582e-09	-2.79931	204570_at	1.61994e-09	-1.61803	204570_at	0.00558903	-1.26057	3860296	0.000223509	-0.448809	204570_at	0.000760103	-1.32485	1346_at	5.43073e-07	-2.76659	ILMN_1662419	5.56516e-13	-1.5579	A_23_P67661	0.00644625	-1.88682
7089	TLE2	5.83492e-21	-3.29084	3.29499e-13	-3.06526	40837_at	2.24326e-14	-1.32226	40837_at	4.27368e-06	-0.894702	3846076	5.44276e-09	-0.53672	40837_at	0.000788683	-0.570758	7089_at	0.000194058	-1.98072	ILMN_1814917	1.81411e-13	-1.90113	A_23_P153676	1.38309e-06	-2.77643
5083	PAX9	3.34705e-17	-3.31171	1.03738e-14	-3.90786	207059_at	1.35669e-29	-3.15142	207059_at	2.99244e-11	-1.13887	3532793	3.03821e-13	-1.87975	207059_at	0.00270097	-0.5863	5083_at	9.25518e-06	-3.57033	ILMN_1731506	1.85386e-09	-1.95445	A_32_P70818	0.00315757	-2.72834
5764	PTN	3.24986e-10	-3.33317	2.81856e-09	-2.92622	209465_x_at	1.10421e-16	-2.90844	209465_x_at	2.35248e-09	-2.11576	3074857	2.332e-22	-2.03062	209465_x_at	0.000909893	-2.1373	5764_at	4.65895e-06	-3.09001	ILMN_1813753	4.64507e-16	-1.01073	A_23_P303087	0.000986712	-4.02016
260293	CYP4X1	6.42203e-10	-3.33791	1.90547e-06	-3.01784	227702_at	2.58407e-06	-1.74679	227702_at	1.11635e-05	-1.50522	2334986	0.00272023	-0.717402	227702_at	0.00376525	-1.88687	260293_at	1.90752e-05	-3.63391	ILMN_2175317	1.08868e-09	-1.50154	A_24_P293530	0.00148261	-4.16178
79852	EPHX3	1.127e-05	-3.40333	0.0107051	-2.19627	220013_at	3.16903e-12	-2.63221	220013_at	5.65503e-05	-1.29727	3853178	8.30493e-15	-3.36734	220013_at	0.0194857	-1.25182	79852_at	5.38917e-06	-3.08252	ILMN_1699750	6.8833e-08	-1.52116	A_23_P119593	2.39192e-08	-3.43675
8483	CILP	2.70888e-07	-3.40496	0.0156325	-1.31311	206227_at	6.02981e-13	-2.52579	206227_at	1.96101e-06	-1.35124	3629529	0.00308206	-0.709617	206227_at	0.00176235	-0.555623	8483_at	3.52386e-06	-4.01121	ILMN_2167758	4.48508e-12	-3.27123	A_23_P151895	7.1128e-06	-5.38564
239	ALOX12	5.3821e-07	-3.40654	0.000741301	-3.42224	207206_s_at	3.40548e-17	-3.08357	207206_s_at	4.70681e-08	-2.08275	3708160	6.55726e-22	-2.40828	207206_s_at	0.000137812	-1.60499	239_at	5.71468e-06	-4.14003	ILMN_1713731	2.28449e-07	-1.92386	A_23_P152909	2.54687e-06	-6.50152
58528	RRAGD	3.45977e-21	-3.40819	9.78259e-29	-3.44836	221523_s_at	1.16212e-17	-2.24037	221523_s_at	1.02543e-08	-2.0864	2964231	3.40262e-13	-2.07298	221523_s_at	0.0491148	-0.864498	58528_at	1.20737e-05	-2.46832	ILMN_1699772	4.26067e-13	-1.72576	A_23_P133691	1.69649e-05	-4.3479
1577	CYP3A5	2.5914e-10	-3.41212	1.31413e-12	-2.84433	205765_at	2.25782e-32	-3.63332	205765_at	3.85954e-10	-2.59248	3063406	5.78154e-11	-1.57295	205765_at	9.3992e-05	-2.18886	1577_at	7.47367e-08	-4.56268	ILMN_1810942	5.89564e-08	-1.92835	A_23_P8801	0.000546858	-5.02326
5178	PEG3	3.24576e-10	-3.45141	9.79955e-12	-2.71153	209242_at	7.65919e-29	-3.89289	209242_at	3.73786e-08	-2.02323	3872053	1.55164e-09	-1.01496	209242_at	0.00128182	-1.46998	5178_at	0.00477474	-1.46712	ILMN_1675331	2.59124e-11	-2.48213	A_23_P407583	0.00610455	-1.95651
7306	TYRP1	2.53457e-09	-3.45184	2.62609e-05	-3.26566	205694_at	1.0149e-18	-3.04832	205694_at	1.4196e-05	-1.80693	3162486	1.40411e-28	-4.1962	205694_at	0.0135832	-1.38441	7306_at	0.000838361	-3.6474	ILMN_2054652	8.32266e-11	-2.92526	A_23_P94403	2.34382e-08	-7.66231
89778	SERPINB11	2.93628e-05	-3.46337	2.25224e-05	-2.7796	1552463_at	3.64557e-29	-4.92474	1552463_at	0.000181037	-1.11398	3791874	3.98652e-12	-3.86508	1552463_at	6.25427e-06	-1.75374	89778_at	0.000255958	-3.47586	ILMN_1694917	2.80417e-05	-1.42929	A_23_P130411	1.51075e-05	-4.85615
143662	MUC15	4.05364e-07	-3.46375	1.8069e-07	-3.1356	227238_at	1.07295e-17	-3.04771	227238_at	6.60268e-05	-1.82987	3366903	1.63281e-15	-3.56634	227238_at	0.00561387	-1.41939	143662_at	1.08412e-05	-3.08148	ILMN_1793537	1.38662e-07	-1.13912	A_23_P24332	0.00630612	-4.03191
389376	SFTA2	1.38289e-12	-3.4769	0.00126335	-3.03524	244056_at	2.54995e-31	-2.58695	244056_at	3.06465e-06	-0.902948	2948683	1.36164e-13	-1.13544	244056_at	0.000506522	-1.51835	389376_at	9.1787e-05	-3.33719	ILMN_1703864	2.85255e-07	-1.89519	A_24_P149248	0.000289915	-3.14995
1048	CEACAM5	2.42178e-05	-3.47834	0.00118501	-2.45272	201884_at	1.12315e-14	-3.75779	201884_at	0.00179422	-1.46954	3834341	1.94671e-06	-1.98257	201884_at	0.00312973	-1.74114	1048_at	0.00056381	-4.47291	ILMN_1670959	4.94664e-05	-1.15496	A_23_P153301	0.0128959	-4.12464
285313	IGSF10	1.41212e-09	-3.53435	1.21604e-11	-2.97529	1556579_s_at	7.86221e-25	-2.11986	1556579_s_at	3.26513e-07	-0.914365	2701109	4.45898e-09	-1.10112	1556579_s_at	0.0151998	-0.640171	285313_at	4.56937e-08	-4.09175	ILMN_1682100	7.51667e-19	-2.89085	A_23_P333683	0.000340021	-2.75257
13	AADAC	8.65892e-09	-3.53746	6.22378e-08	-4.72261	205969_at	9.13181e-33	-3.4919	205969_at	1.46128e-09	-1.50804	2648074	6.84704e-17	-2.03295	205969_at	0.0437904	-0.758155	13_at	1.31094e-05	-3.91623	ILMN_1760414	2.99334e-09	-2.4002	A_23_P80570	2.4498e-08	-5.23651
8991	SELENBP1	9.00505e-19	-3.55493	1.3923e-17	-2.88904	214433_s_at	4.01e-18	-2.27028	214433_s_at	3.11916e-08	-1.50322	2435005	1.04087e-06	-1.00187	214433_s_at	0.000595798	-1.0497	8991_at	5.00183e-07	-2.83461	ILMN_1680652	1.85922e-14	-1.84617	A_23_P86021	0.000441869	-2.87573
64388	GREM2	4.24765e-12	-3.59733	6.00401e-05	-2.11118	240509_s_at	1.49289e-27	-1.61704	240509_s_at	5.5957e-10	-0.627699	2463173	8.34539e-10	-0.97364	240509_s_at	0.000183915	-0.581252	64388_at	0.00017149	-1.28093	ILMN_1678816	2.74281e-15	-3.30547	A_24_P40626	0.0386089	-2.1415
4129	MAOB	1.50029e-10	-3.61445	7.46642e-23	-4.00964	204041_at	4.41119e-23	-2.652	204041_at	4.7283e-12	-1.95805	4006210	5.22622e-19	-2.81427	204041_at	3.81002e-05	-1.72534	4129_at	4.1709e-08	-3.84234	ILMN_1727360	3.71925e-15	-1.96085	A_23_P85008	0.00193975	-3.48496
114815	SORCS1	3.03963e-16	-3.65925	5.02266e-09	-2.4448	228194_s_at	6.0902e-13	-0.40416	228194_s_at	6.85488e-08	-0.611376	3305801	3.47073e-07	-0.381514	228194_s_at	2.9839e-05	-0.444425	114815_at	0.000469615	-0.907737	ILMN_1699190	1.05585e-15	-1.76333	A_23_P352932	0.0315408	-1.91953
10891	PPARGC1A	2.44663e-11	-3.67045	0.000152316	-1.61123	219195_at	1.2327e-14	-1.40232	219195_at	4.93927e-07	-1.44335	2763550	1.44246e-05	-0.780632	219195_at	0.00966631	-0.736092	10891_at	0.000230043	-2.55959	ILMN_1750062	3.32872e-11	-2.03959	A_23_P18447	0.0333164	-2.6992
23242	COBL	6.39081e-11	-3.70063	8.48646e-12	-3.02718	213050_at	1.94279e-32	-3.11529	213050_at	2.01664e-09	-1.43894	3050609	5.65589e-24	-1.77418	213050_at	0.00462956	-0.918609	23242_at	0.00127505	-1.094	ILMN_1711888	5.10347e-15	-2.57099	A_23_P313623	0.00018001	-5.52379
158866	ZDHHC15	4.23955e-17	-3.71385	3.76269e-15	-3.66174	1552557_a_at	7.28908e-07	-0.189203	1552557_a_at	0.000585028	-0.406815	4013018	1.98246e-21	-1.0763	1552557_a_at	0.00512926	-0.495426	158866_at	0.00867468	-0.451755	ILMN_1737320	4.34507e-15	-2.94917	A_23_P319633	0.000280186	-2.38942
5354	PLP1	2.0499e-10	-3.72051	2.28766e-10	-3.51769	210198_s_at	1.19916e-23	-2.29743	210198_s_at	6.74381e-09	-1.35542	3985717	6.43862e-24	-2.223	210198_s_at	0.0123576	-0.311492	5354_at	7.47367e-08	-4.16477	ILMN_1790106	7.07883e-14	-2.13034	A_23_P85201	2.00258e-06	-4.92889
9413	FAM189A2	1.52945e-14	-3.72074	7.16616e-12	-3.14774	213900_at	2.23336e-29	-2.23989	213900_at	2.52901e-05	-0.865707	3173974	2.97807e-20	-1.71527	213900_at	0.000524243	-0.816874	9413_at	2.31406e-08	-2.22717	ILMN_2179717	2.32256e-12	-2.10939	A_23_P422831	3.70963e-05	-4.98656
84651	SPINK7	0.000393438	-3.7592	0.037707	-2.61102	223720_at	8.89051e-13	-4.30165	223720_at	8.28024e-06	-2.63664	2834609	3.84069e-13	-3.89001	223720_at	0.00131018	-2.76779	84651_at	1.59382e-05	-6.24534	ILMN_1720984	0.000296852	-1.14833	A_23_P213832	1.90534e-10	-4.4514
10351	ABCA8	5.14716e-11	-3.78154	5.86256e-11	-3.06124	204719_at	1.30163e-21	-3.67787	204719_at	5.60738e-11	-3.27291	3768627	1.0675e-08	-2.00368	204719_at	0.000138309	-2.34604	10351_at	7.53353e-07	-5.5571	ILMN_2129886	6.9421e-12	-1.94905	A_23_P118615	1.52526e-07	-4.74235
2139	EYA2	9.7043e-11	-3.84055	2.07192e-08	-3.02801	209692_at	7.42758e-16	-2.43102	209692_at	2.55732e-09	-1.11439	3887479	3.48506e-12	-1.40337	209692_at	1.431e-05	-1.49854	2139_at	5.99618e-05	-2.52713	ILMN_2353129	1.12761e-12	-0.972862	A_23_P319859	0.000114981	-4.05417
4306	NR3C2	6.68087e-17	-3.84706	6.04268e-13	-3.23617	205259_at	2.70891e-22	-1.96393	205259_at	1.29478e-05	-1.37197	2788926	1.2982e-10	-0.798067	205259_at	0.0293084	-0.66612	4306_at	3.21426e-06	-2.90987	ILMN_2210934	3.42712e-13	-2.49504	A_23_P392470	0.000426822	-3.28937
6338	SCNN1B	8.78042e-10	-3.87558	0.000767591	-2.10267	205464_at	8.24081e-22	-2.63775	205464_at	1.6859e-09	-1.20231	3652902	3.08923e-18	-2.40855	205464_at	0.000262704	-0.713614	6338_at	0.000171306	-2.50958	ILMN_1740917	2.35104e-07	-1.81242	A_32_P83098	3.2385e-06	-4.42248
25924	MYRIP	8.9956e-19	-3.87615	6.15601e-09	-3.14837	214156_at	2.03794e-31	-2.16215	214156_at	1.12503e-13	-1.35451	2618499	7.59734e-07	-0.437236	214156_at	0.00116711	-0.386698	25924_at	8.36698e-09	-3.97529	ILMN_1668125	5.60511e-11	-2.69268	A_23_P326760	5.77512e-07	-5.24961
4137	MAPT	1.80649e-14	-3.89102	6.29642e-18	-4.4306	225379_at	2.36768e-06	-0.366865	225379_at	0.0269241	-0.32569	3723687	6.79736e-26	-1.74043	225379_at	0.00405904	-0.224377	4137_at	0.000958843	-0.540586	ILMN_2310814	3.22741e-13	-2.98768	A_24_P224488	9.06937e-08	-5.97252
11170	FAM107A	5.66588e-21	-3.902	3.28191e-10	-3.00129	207547_s_at	2.57794e-09	-0.671774	207547_s_at	6.43985e-07	-0.820697	2678448	4.21742e-10	-0.864916	207547_s_at	0.011628	-0.313697	11170_at	1.36848e-08	-4.28817	ILMN_1743445	9.84166e-12	-2.17973	A_23_P84860	1.33145e-05	-3.40668
84952	CGNL1	5.62431e-19	-3.91368	2.48001e-20	-3.54932	225817_at	9.23551e-33	-4.07781	225817_at	1.58958e-09	-1.45782	3595315	5.46259e-17	-1.88644	225817_at	1.14055e-06	-1.93902	84952_at	1.98424e-06	-3.73868	ILMN_1730229	1.13399e-12	-1.51486	A_23_P163306	1.59897e-05	-4.68777
443	ASPA	1.13532e-22	-3.91934	1.11248e-16	-4.1665	206030_at	1.32707e-20	-1.4915	206030_at	3.85364e-10	-1.85637	3706659	4.56454e-09	-0.881806	206030_at	3.72033e-05	-1.00664	443_at	8.41273e-08	-3.40495	ILMN_1692824	5.9964e-13	-2.24695	A_23_P164436	1.85863e-06	-4.1403
2662	GDF10	1.69499e-13	-3.95307	2.79283e-06	-2.37545	206159_at	0.00275634	-0.544712	206159_at	2.30016e-07	-1.34421	3287789	2.48185e-07	-0.594632	206159_at	0.0245715	-0.20297	2662_at	2.34817e-07	-3.67678	ILMN_1678191	1.23813e-15	-3.07933	A_24_P355464	5.05951e-05	-3.19443
83992	CTTNBP2	2.70394e-14	-3.95817	3.01115e-14	-4.03511	232136_s_at	6.22459e-23	-1.9084	232136_s_at	9.27165e-13	-2.49114	3069470	1.90379e-28	-2.24562	232136_s_at	3.77263e-05	-1.51684	83992_at	2.19985e-07	-2.8585	ILMN_1759920	6.23364e-14	-2.0085	A_23_P215744	2.4498e-08	-6.04512
169166	SNX31	8.71374e-12	-3.96279	3.8358e-05	-2.90843	241987_x_at	3.0504e-29	-3.70054	241987_x_at	2.11873e-07	-1.29535	3146723	0.00668689	-0.37838	241987_x_at	0.00265529	-1.36892	169166_at	2.76501e-07	-3.92363	ILMN_1766770	6.09504e-08	-2.12472	A_23_P382811	0.0006956	-2.91491
22802	CLCA4	1.45181e-08	-4.01623	0.000812727	-2.62565	220026_at	3.16316e-22	-5.18379	220026_at	1.42824e-05	-2.41353	2345061	2.05808e-10	-3.43536	220026_at	4.26483e-06	-3.41437	22802_at	0.000140649	-5.44965	ILMN_1679176	1.07257e-05	-1.37611	A_23_P45751	0.000952178	-5.14958
8909	ENDOU	6.36437e-08	-4.01966	4.68272e-06	-3.37216	206605_at	7.17344e-33	-5.27523	206605_at	3.31986e-10	-2.72411	3452664	7.78042e-19	-3.68608	206605_at	5.18364e-06	-2.58621	8909_at	1.80366e-07	-5.47477	ILMN_2095908	4.27081e-09	-1.76755	A_24_P52887	1.38309e-06	-5.5601
3131	HLF	6.09154e-16	-4.03112	7.1265e-15	-4.28674	204754_at	4.49453e-38	-3.00329	204754_at	1.83514e-14	-1.75388	3727583	1.48603e-25	-3.33558	204754_at	9.477e-10	-2.0799	3131_at	7.38182e-09	-4.32006	ILMN_1722829	1.27971e-13	-2.39297	A_23_P356585	3.4953e-06	-5.58174
5507	PPP1R3C	1.69675e-13	-4.03558	9.98045e-07	-2.49229	204284_at	8.10244e-31	-4.69115	204284_at	1.09843e-07	-2.24832	3300115	3.86342e-13	-2.96777	204284_at	2.96335e-05	-2.61905	5507_at	4.15162e-07	-3.82506	ILMN_1736670	2.08399e-10	-1.55456	A_23_P35414	1.65095e-06	-5.8105
66002	CYP4F12	3.29017e-10	-4.04117	2.84749e-09	-4.02873	206539_s_at	5.59331e-18	-2.17558	206539_s_at	2.81439e-12	-1.09807	3823340	3.15298e-20	-2.34257	206539_s_at	3.95158e-08	-1.09718	66002_at	8.36698e-09	-3.28634	ILMN_1809384	6.07045e-13	-3.36469	A_23_P108280	0.00730719	-2.85742
6097	RORC	6.68899e-17	-4.08375	1.94959e-26	-4.20394	228806_at	2.28307e-16	-1.29424	228806_at	4.30358e-05	-1.15632	2435261	4.26474e-12	-0.885206	228806_at	7.27932e-08	-0.889163	6097_at	0.00098928	-1.00874	ILMN_1771126	4.91642e-10	-1.1324	A_23_P324107	0.00710178	-2.40703
7103	TSPAN8	1.22499e-11	-4.13332	7.67056e-07	-3.44128	203824_at	4.97295e-11	-2.95577	203824_at	2.3238e-08	-1.78342	3461981	0.000137702	-1.27803	203824_at	0.00272965	-0.931086	7103_at	9.30713e-06	-5.00888	ILMN_1683263	1.57579e-16	-2.80822	A_23_P36531	0.000404742	-3.81425
9068	ANGPTL1	1.37051e-13	-4.1597	4.82685e-07	-2.58735	239183_at	1.0954e-11	-1.39802	239183_at	1.57293e-11	-2.5405	2445982	1.80609e-07	-1.57645	239183_at	0.00135899	-0.485271	9068_at	7.47367e-08	-4.58816	ILMN_2145501	8.68834e-13	-1.98867	A_23_P126706	8.95844e-06	-3.87024
50617	ATP6V0A4	1.3349e-11	-4.23133	2.69995e-07	-3.9848	220197_at	2.17087e-56	-4.07482	220197_at	9.20724e-06	-0.798176	3075381	1.07592e-07	-1.54565	220197_at	2.444e-05	-1.05919	50617_at	0.000161512	-1.71776	ILMN_2394287	4.91941e-08	-2.64459	A_23_P215111	0.0179743	-3.75467
26050	SLITRK5	3.7441e-14	-4.27328	5.26596e-13	-3.39386	214930_at	7.08021e-25	-1.91897	214930_at	1.12503e-13	-1.48515	3495968	1.608e-09	-0.786686	214930_at	4.79002e-06	-0.688638	26050_at	3.4162e-06	-2.66814	ILMN_1789040	9.07615e-18	-4.03586	A_24_P102293	0.00865091	-1.99294
84239	ATP13A4	1.68463e-08	-4.31792	1.1795e-10	-3.47478	1557136_at	1.4657e-25	-3.11069	1557136_at	2.13077e-09	-1.61294	2711225	8.00695e-12	-2.67811	1557136_at	1.56074e-05	-2.09691	84239_at	0.000880608	-1.18198	ILMN_1651303	2.41009e-06	-1.62644	A_23_P430948	2.42138e-08	-4.437
83699	SH3BGRL2	5.45464e-24	-4.36922	4.49051e-18	-4.27878	225354_s_at	5.11278e-39	-4.61052	225354_s_at	2.40065e-14	-2.04722	2914693	5.42101e-16	-2.53298	225354_s_at	3.2119e-08	-2.10865	83699_at	3.43376e-07	-3.32752	ILMN_1762764	2.4736e-13	-1.59432	A_24_P209171	3.68363e-06	-5.10567
2528	FUT6	8.10014e-13	-4.57324	3.08666e-11	-5.50183	210399_x_at	5.12437e-33	-3.46005	210399_x_at	4.25847e-07	-0.897718	3847462	1.85966e-15	-1.74041	210399_x_at	5.01866e-06	-0.930614	2528_at	5.3973e-06	-2.20189	ILMN_1761275	8.24804e-11	-2.48537	A_23_P5092	3.57568e-07	-4.70076
7113	TMPRSS2	1.40845e-09	-4.58341	2.26702e-09	-5.53311	226553_at	6.60814e-18	-2.73683	226553_at	1.43457e-05	-0.744008	3933039	3.60638e-08	-1.82296	226553_at	9.92858e-06	-1.01325	7113_at	0.00148562	-1.05568	ILMN_1791123	1.14956e-07	-3.23228	A_23_P29067	4.24553e-06	-4.00246
2998	GYS2	1.14642e-17	-4.60914	2.24679e-11	-6.05252	214621_at	3.07709e-13	-1.14594	214621_at	2.37429e-09	-1.56741	3446845	1.30199e-23	-3.07302	214621_at	1.23323e-05	-1.5713	2998_at	0.0130558	-1.4123	ILMN_1807745	7.48062e-08	-1.34526	A_23_P36621	2.9069e-05	-3.21469
1087	CEACAM7	4.45419e-08	-4.88105	1.72209e-05	-4.40952	206199_at	1.05749e-10	-3.42689	206199_at	7.20038e-05	-1.92403	3863214	4.85603e-07	-2.5368	206199_at	0.00027794	-1.93757	1087_at	0.00754337	-2.27257	ILMN_1813957	4.29928e-05	-2.18124	A_23_P130573	4.33552e-05	-6.07671
1580	CYP4B1	3.43792e-14	-5.39529	3.67215e-08	-3.75153	210096_at	6.60057e-25	-4.2235	210096_at	2.80132e-14	-2.51386	2334932	2.33568e-10	-1.29162	210096_at	1.78903e-05	-2.73562	1580_at	5.74778e-06	-2.8359	ILMN_2173291	1.45837e-11	-2.40769	A_23_P114713	0.0040402	-4.74084
28965	SLC27A6	7.21264e-23	-5.80409	2.77466e-19	-5.78013	219932_at	4.24844e-27	-2.16856	219932_at	7.30049e-14	-1.84495	2827645	2.62607e-22	-1.95249	219932_at	3.10721e-09	-1.36444	28965_at	9.56583e-10	-4.06013	ILMN_2377199	3.33315e-20	-2.57578	A_23_P41789	9.00992e-11	-5.51134
131177	FAM3D	2.03167e-15	-5.96598	2.10866e-17	-6.18176	227676_at	3.41952e-28	-5.1985	227676_at	3.40227e-10	-1.88059	2678468	4.08509e-08	-1.7503	227676_at	4.91156e-09	-2.07356	131177_at	2.97589e-06	-5.19264	ILMN_1720433	9.06433e-08	-2.6606	A_23_P41145	0.00483586	-4.6196
7053	TGM3	1.53714e-07	-6.03802	0.000256918	-3.93706	206004_at	8.84506e-19	-5.66665	206004_at	3.83623e-09	-3.95114	3873744	9.90826e-11	-4.15001	206004_at	0.000177985	-3.15351	7053_at	1.89032e-06	-7.08652	ILMN_1786847	4.78634e-05	-1.43907	A_23_P57118	3.7956e-05	-8.63113
3860	KRT13	2.80246e-09	-6.43425	2.04242e-07	-5.13955	207935_s_at	4.58434e-12	-4.60154	207935_s_at	1.87819e-05	-3.43653	3757050	2.95326e-07	-2.96679	207935_s_at	0.00347916	-3.11294	3860_at	9.31159e-06	-7.3319	ILMN_1721218	4.62638e-07	-1.46586	A_24_P228149	4.55536e-05	-5.91045
54097	FAM3B	1.0504e-17	-6.47725	1.26161e-27	-7.45961	227194_at	3.0012e-22	-4.81062	227194_at	3.74801e-12	-2.74288	3921992	3.02511e-22	-3.21792	227194_at	4.12664e-07	-2.75791	54097_at	8.36698e-09	-5.91402	ILMN_2355486	1.26198e-16	-4.45654	A_23_P166269	3.17976e-11	-7.93277
132724	TMPRSS11B	2.14004e-11	-6.48015	7.41403e-11	-6.71983	1560712_at	2.13509e-25	-7.09718	1560712_at	1.88226e-10	-4.26702	2771983	9.95092e-17	-5.74253	1560712_at	1.65694e-08	-5.26014	132724_at	1.67132e-08	-8.6667	ILMN_1748675	7.98621e-08	-2.92984	A_23_P81190	2.39192e-08	-9.73426
4118	MAL	1.56619e-14	-6.64295	9.65633e-07	-4.96013	204777_s_at	4.3722e-24	-6.45194	204777_s_at	1.17302e-09	-4.03927	2493858	1.08544e-15	-4.12621	204777_s_at	2.27315e-07	-4.72756	4118_at	1.90458e-07	-8.23705	ILMN_2327860	6.61232e-10	-2.22949	A_23_P17134	5.02268e-08	-8.79935
49860	CRNN	4.81217e-11	-7.95273	2.56159e-10	-5.72601	220090_at	4.8638e-20	-6.9862	220090_at	1.88226e-10	-4.15552	2435686	5.42101e-16	-4.62217	220090_at	5.85274e-06	-4.3616	49860_at	2.00693e-07	-8.85342	ILMN_1727220	1.39398e-07	-2.38621	A_23_P115202	0.000341962	-8.13584
3851	KRT4	7.51073e-13	-8.24432	9.39238e-16	-7.61268	213240_s_at	1.33168e-19	-6.92443	213240_s_at	1.87108e-08	-3.70025	3455865	4.42516e-14	-3.57487	213240_s_at	3.3685e-05	-3.66968	3851_at	6.67151e-07	-8.68869	ILMN_1744765	4.96928e-08	-3.10502	A_23_P2674	8.39794e-06	-7.31386

## Sheet: S4 (GO analysis)
Supplementary Table S4. Results of the gene ontology analysis of the 629 genes consistently dysregulated between OSCC and normal oral mucosa (Table S3). Analysis was performed with DAVID (Sherman et al. 2022 (PMID: 35325185)).
FDR, false discovery rate; n, number.
annotation cluster	enrichment score	category	term	n genes of query gene list related to this term	% of query gene list	genes	fold enrichment	FDR
1	6.5857	UP_KW_BIOLOGICAL_PROCESS	KW-0131~Cell cycle	53	8.42607	GMNN, FAM107A, BRCA1, FOXM1, CDC20, RUVBL1, NEK2, DLGAP5, CEP55, APPL1, KIF23, HAUS2, CDC25B, KAT2B, ASPM, MELK, CKS2, BIRC5, MCM4, KIF2C, MCM2, CDCA4, CDCA5, FOXO4, CENPA, NCAPH, SKA1, AURKB, AURKA, CCNB2, CDC45, HAUS8, RACGAP1, BUB1, E2F7, FANCI, PRNP, HACE1, SPAG5, NEK6, NDE1, PLK1, CDC6, NDC80, ZWINT, ANLN, TPX2, CDK6, PRC1, CDK1, TACC3, CDKN3, MAD2L1	2.25636	1.82241e-06
1	6.5857	UP_KW_BIOLOGICAL_PROCESS	KW-0498~Mitosis	31	4.92846	CDCA5, CENPA, NCAPH, SKA1, AURKB, AURKA, CDC20, CCNB2, HAUS8, RUVBL1, NEK2, BUB1, CEP55, SPAG5, NEK6, NDE1, PLK1, KIF23, CDC6, NDC80, HAUS2, ZWINT, CDC25B, ASPM, ANLN, TPX2, CDK1, TACC3, BIRC5, KIF2C, MAD2L1	3.13327	1.82241e-06
1	6.5857	UP_KW_BIOLOGICAL_PROCESS	KW-0132~Cell division	36	5.72337	CDCA4, CDCA5, CENPA, NCAPH, SKA1, AURKB, AURKA, CDC20, CCNB2, RACGAP1, HAUS8, RUVBL1, NEK2, BUB1, CEP55, SPAG5, NEK6, NDE1, PLK1, KIF23, CDC6, NDC80, HAUS2, ZWINT, CDC25B, ASPM, ANLN, TPX2, CDK6, PRC1, CKS2, CDK1, TACC3, BIRC5, KIF2C, MAD2L1	2.532	1.85308e-05
1	6.5857	GOTERM_BP_DIRECT	GO:0051301~cell division	31	4.92846	CDCA4, CDCA5, KIF14, NCAPH, SKA1, AURKB, AURKA, CDC20, CCNB2, HAUS8, RUVBL1, NEK2, BUB1, SPAG5, NEK6, NDE1, CDC6, NDC80, HAUS2, ZWINT, CDC25B, TPX2, CDK6, PRC1, CKS2, CDK1, TACC3, BIRC5, KIF2C, BCAR1, MAD2L1	2.63074	0.0011585
2	5.84939	GOTERM_BP_DIRECT	GO:0009615~response to virus	20	3.17965	RSAD2, DDX58, IFI44, ISG15, ADAR, NMI, IFIT1, DDX60, IFIT3, IFIT2, OASL, IFIH1, BST2, CDK6, OAS2, OAS3, CFL1, ITGB6, DUOX2, XPR1	5.84099	3.78915e-06
2	5.84939	UP_KW_BIOLOGICAL_PROCESS	KW-0051~Antiviral defense	22	3.49762	RSAD2, DDX58, STAT1, STAT2, IFI6, ISG15, ADAR, IFIT1, DDX60, PARP9, IFIT3, IFI44L, IFIT2, OASL, IFIH1, BST2, IFI27, OAS2, OAS3, GBP1, IRF9, APOBEC3B	4.78161	5.02901e-07
2	5.84939	GOTERM_BP_DIRECT	GO:0051607~defense response to virus	27	4.29253	RTP4, NLRC5, IFI6, ADAR, IFIT1, DDX60, IFI44L, IFIT3, IFIT2, OASL, IFIH1, IFI16, GBP1, RSAD2, DDX58, STAT1, STAT2, ISG15, PARP9, BST2, AIM2, IFI27, OAS2, OAS3, IRF9, APOBEC3B, TLR2	3.78906	2.06889e-05
2	5.84939	UP_KW_BIOLOGICAL_PROCESS	KW-0399~Innate immunity	33	5.24642	CX3CR1, PRKDC, CLEC10A, NLRC5, IFI6, ADAR, IL1RAP, IFI35, IFIT1, DDX60, TREM1, IFIT3, IFIT2, OASL, IFIH1, IFI16, TIFA, SLC15A3, RSAD2, DDX58, ISG15, NMI, PARP9, PARP14, BST2, AIM2, TRAF4, IFI27, OAS2, OAS3, TRIM13, APOBEC3B, TLR2	2.47132	7.90564e-05
2	5.84939	GOTERM_BP_DIRECT	GO:0045087~innate immune response	35	5.56439	CX3CR1, APP, NCF2, PRKDC, CLEC10A, NLRC5, IFI6, ADAR, IL1RAP, IFI35, DDX60, TREM1, IFIT3, IFIT2, OASL, IFIH1, IFI16, TIFA, APOL1, SLC15A3, RSAD2, DDX58, PARP9, PARP14, PTK2, BST2, AIM2, TRAF4, IFI27, OAS2, ELF4, OAS3, TRIM13, APOBEC3B, TLR2	1.90052	0.0610517
2	5.84939	UP_KW_BIOLOGICAL_PROCESS	KW-0391~Immunity	41	6.51828	CX3CR1, PRKDC, CLEC10A, NLRC5, IFI6, ADAR, IL1RAP, IFI35, IFI30, CD1C, IFIT1, DDX60, TREM1, IFIT3, IFIT2, OASL, IFIH1, IFI16, TIFA, SLC15A3, GBP1, GBP5, RSAD2, DDX58, TAP1, ISG15, NMI, PARP9, PARP14, HLA-F, PSMB9, BST2, RNF125, AIM2, TRAF4, IFI27, OAS2, OAS3, TRIM13, APOBEC3B, TLR2	1.31541	0.382452
3	3.89671	UP_KW_BIOLOGICAL_PROCESS	KW-0498~Mitosis	31	4.92846	CDCA5, CENPA, NCAPH, SKA1, AURKB, AURKA, CDC20, CCNB2, HAUS8, RUVBL1, NEK2, BUB1, CEP55, SPAG5, NEK6, NDE1, PLK1, KIF23, CDC6, NDC80, HAUS2, ZWINT, CDC25B, ASPM, ANLN, TPX2, CDK1, TACC3, BIRC5, KIF2C, MAD2L1	3.13327	1.82241e-06
3	3.89671	GOTERM_BP_DIRECT	GO:0007094~mitotic spindle assembly checkpoint	10	1.58983	CDC20, PLK1, BIRC5, TTK, TRIP13, BUB1, NDC80, ZWINT, AURKB, MAD2L1	10.1305	0.000276492
3	3.89671	GOTERM_CC_DIRECT	GO:0000776~kinetochore	17	2.7027	SPAG5, NDE1, PLK1, ACTL6A, TTK, CENPA, NDC80, SKA1, ZWINT, AURKB, KAT2B, KIF18A, BIRC5, NEK2, KIF2C, BUB1, MAD2L1	3.59856	0.00102297
3	3.89671	UP_KW_CELLULAR_COMPONENT	KW-0995~Kinetochore	13	2.06677	SPAG5, NDE1, PLK1, CENPA, NDC80, SKA1, ZWINT, AURKB, BIRC5, NEK2, KIF2C, BUB1, MAD2L1	3.84041	0.00132256
3	3.89671	UP_KW_CELLULAR_COMPONENT	KW-0137~Centromere	15	2.38474	SPAG5, NDE1, PLK1, PPP2R5A, CENPA, NDC80, SKA1, ZWINT, AURKB, CENPL, BIRC5, NEK2, KIF2C, BUB1, MAD2L1	3.20034	0.00156918
3	3.89671	GOTERM_BP_DIRECT	GO:0007059~chromosome segregation	10	1.58983	SPAG5, NDE1, NEK6, BIRC5, TTK, NEK2, BRCA1, NDC80, SKA1, DLGAP5	4.26546	0.0624448
3	3.89671	GOTERM_BP_DIRECT	GO:0000070~mitotic sister chromatid segregation	7	1.11288	KIF18A, SPAG5, PLK1, NEK2, NDC80, ZWINT, MAD2L1	6.4835	0.0688857
3	3.89671	GOTERM_BP_DIRECT	GO:0000132~establishment of mitotic spindle orientation	5	0.794913	NDE1, PLK1, CENPA, NDC80, MAD2L1	4.76728	0.715449
3	3.89671	UP_KW_CELLULAR_COMPONENT	KW-0158~Chromosome	26	4.13355	CDCA5, BRCA1, CENPA, NCAPH, SKA1, AURKB, NEK2, BUB1, GINS1, GINS2, SPAG5, FBXW7, NDE1, PLK1, PPP2R5A, NDC80, ZWINT, PRC1, KIF4A, CENPL, BIRC5, MCM4, KIF2C, DTL, MCM2, MAD2L1	1.37963	0.279888
4	3.5948	GOTERM_MF_DIRECT	GO:0003779~actin binding	26	4.13355	ARPC1B, FAM107A, ABLIM1, LASP1, SCIN, EPB41L1, CFL1, TNS4, GBP1, MYO10, NEBL, ACTN1, MYO5A, MSN, MYRIP, PTK2, ANLN, KIF18A, MYO1B, CEACAM1, FSCN1, MYH9, HDGF, FXYD5, MAPT, PFN2	2.37291	0.0256291
4	3.5948	GOTERM_MF_DIRECT	GO:0051015~actin filament binding	19	3.02067	MARCKSL1, MYO10, NEBL, ARPC1B, ACTN1, MYO5A, SHROOM3, SLC6A4, PANX1, LIMA1, MYO1B, ABLIM1, LASP1, SCIN, CFL1, FSCN1, MYH9, ABL2, GAS7	2.61264	0.0567398
4	3.5948	UP_KW_MOLECULAR_FUNCTION	KW-0009~Actin-binding	23	3.6566	MARCKSL1, MYO10, NEBL, ARPC1B, ACTN1, FAM107A, MYO5A, COBL, SHROOM3, MYRIP, ANLN, LIMA1, MYO1B, ABLIM1, LASP1, SCIN, EPB41L1, CFL1, FSCN1, MYH9, TNS4, TMSB10, PFN2	2.32344	0.0308166
5	3.56372	KEGG_PATHWAY	hsa05222:Small cell lung cancer	15	2.38474	ITGA3, LAMB4, FN1, LAMB1, LAMC2, FHIT, PTK2, CDK6, TRAF4, COL4A1, COL4A6, CKS2, BAX, COL4A5, ITGA6	4.10427	0.00400162
5	3.56372	KEGG_PATHWAY	hsa04512:ECM-receptor interaction	14	2.22576	ITGB4, ITGA3, LAMB4, TNC, FN1, LAMB1, LAMC2, COL4A1, COL4A6, SPP1, COL4A5, ITGA6, ITGB6, ITGA5	4.00477	0.0042809
5	3.56372	KEGG_PATHWAY	hsa04510:Focal adhesion	22	3.49762	SHC1, ITGB4, ITGA3, ACTN1, LAMB4, TNC, FN1, VEGFC, LAMB1, LAMC2, PTK2, VAV2, COL4A1, PDGFD, COL4A6, SPP1, COL4A5, ITGA6, ITGB6, ITGA5, MET, BCAR1	2.75524	0.0042809
5	3.56372	GOTERM_CC_DIRECT	GO:0005604~basement membrane	12	1.90779	CD151, COL4A1, ITGB4, LAMB4, COL4A6, TNC, FN1, COL4A5, LAMB1, LAMC2, PTN, TGFBI	4.24261	0.00369234
5	3.56372	KEGG_PATHWAY	hsa04151:PI3K-Akt signaling pathway	30	4.76948	IRS1, ITGB4, TNC, LAMC2, BRCA1, GYS2, ERBB3, PDGFD, SPP1, ITGB6, ANGPT2, ITGA3, LAMB4, FN1, VEGFC, PPP2R5A, LAMB1, PTK2, CDK6, COL4A1, LPAR6, GNB1, KIT, COL4A6, COL4A5, ITGA6, ITGA5, GNB5, MET, TLR2	2.13329	0.011136
5	3.56372	GOTERM_MF_DIRECT	GO:0005201~extracellular matrix structural constituent	14	2.22576	TINAGL1, LAMB4, TNC, FN1, DPT, LAMB1, LAMC2, LTBP1, COL4A1, CILP, ABI3BP, COL4A6, COL4A5, TGFBI	3.13875	0.0685623
5	3.56372	KEGG_PATHWAY	hsa05165:Human papillomavirus infection	26	4.13355	ITGB4, TNC, LAMC2, OASL, SPP1, ATP6V0A4, ITGB6, ATP6V1C2, ITGA3, STAT1, STAT2, LAMB4, FN1, PPP2R5A, LAMB1, ISG15, HLA-F, PTK2, CDK6, COL4A1, COL4A6, BAX, COL4A5, ITGA6, ITGA5, IRF9	1.97732	0.0601873
5	3.56372	KEGG_PATHWAY	hsa05146:Amoebiasis	12	1.90779	GNA14, COL4A1, ACTN1, LAMB4, COL4A6, FN1, COL4A5, LAMB1, LAMC2, CD1C, PTK2, TLR2	2.96151	0.0834819
5	3.56372	UP_KW_CELLULAR_COMPONENT	KW-0084~Basement membrane	6	0.953895	COL4A1, LAMB4, COL4A6, COL4A5, LAMB1, LAMC2	4.28697	0.045783
6	2.84053	GOTERM_BP_DIRECT	GO:0006260~DNA replication	13	2.06677	GINS2, FEN1, RFC4, RRM2, RNASEH2A, NFIX, RPA3, TOP1MT, CDK1, MCM4, LPIN1, DTL, MCM2	3.48287	0.051808
6	2.84053	UP_KW_BIOLOGICAL_PROCESS	KW-0235~DNA replication	12	1.90779	GINS1, GINS2, FEN1, NFIX, RFC4, RRM2, CDC45, RPA3, MCM4, CDC6, DTL, MCM2	3.46884	0.00948335
6	2.84053	KEGG_PATHWAY	hsa03030:DNA replication	6	0.953895	FEN1, RFC4, RNASEH2A, RPA3, MCM4, MCM2	4.19547	0.287643
7	2.53132	UP_KW_CELLULAR_COMPONENT	KW-0493~Microtubule	23	3.6566	SPAG5, NDE1, NICN1, NEK6, KIF14, SHROOM3, KIF23, SKA1, HAUS2, AURKA, TPX2, KIF18A, RACGAP1, HAUS8, KIF3B, PRC1, FEZ1, RASSF5, KIF4A, BIRC5, NEK2, KIF2C, MAPT	2.43667	0.00156918
7	2.53132	GOTERM_MF_DIRECT	GO:0008017~microtubule binding	18	2.86169	PRNP, SPAG5, NDE1, PLK1, KIF14, KIF23, SKA1, TPX2, KIF18A, RACGAP1, HAUS8, KIF3B, PRC1, KIF4A, BIRC5, KIF2C, MAPT, DLGAP5	2.09363	0.29833
7	2.53132	GOTERM_CC_DIRECT	GO:0005874~microtubule	18	2.86169	NDE1, NICN1, NEK6, KIF14, SHROOM3, KIF23, AURKA, TPX2, KIF18A, RACGAP1, KIF3B, FEZ1, RASSF5, KIF4A, TCP11L1, NEK2, KIF2C, MAPT	1.83499	0.223462
8	2.46106	GOTERM_BP_DIRECT	GO:0045071~negative regulation of viral genome replication	9	1.43084	IFIH1, BST2, IFI16, RSAD2, OAS2, OAS3, ISG15, IFIT1, OASL	6.34256	0.017466
8	2.46106	UP_SEQ_FEATURE	DOMAIN:OAS1_C	3	0.476948	OAS2, OAS3, OASL	24.7923	1
8	2.46106	INTERPRO	IPR018952:2'-5'-oligoadenylate synthetase 1, domain 2/C-terminal	3	0.476948	OAS2, OAS3, OASL	23.8552	0.607935
8	2.46106	INTERPRO	IPR006116:2-5-oligoadenylate synthetase, N-terminal	3	0.476948	OAS2, OAS3, OASL	23.8552	0.607935
8	2.46106	INTERPRO	IPR006117:2-5-oligoadenylate synthetase, conserved site	3	0.476948	OAS2, OAS3, OASL	23.8552	0.607935
8	2.46106	INTERPRO	IPR026774:2'-5'-oligoadenylate synthase	3	0.476948	OAS2, OAS3, OASL	23.8552	0.607935
8	2.46106	GOTERM_MF_DIRECT	GO:0001730~2'-5'-oligoadenylate synthetase activity	3	0.476948	OAS2, OAS3, OASL	23.2044	0.29833
8	2.46106	GOTERM_BP_DIRECT	GO:0060700~regulation of ribonuclease activity	3	0.476948	OAS2, OAS3, OASL	19.4505	0.440698
9	2.45917	INTERPRO	IPR011993:Pleckstrin homology-like domain	31	4.92846	GRAMD1C, APP, RTKN, TRIO, SHC1, IRS1, DOCK9, ASAP3, ASAP1, SNX31, ARHGAP20, EPB41L1, PLEK2, HOMER3, TNS4, RALGPS1, APPL1, MYLIP, MYO10, GAB1, PLEKHA6, MSN, PLEKHA7, PTK2, VAV2, GULP1, ANLN, MYO1B, PLEKHM1, CCM2, PHLDB2	2.21577	0.0846574
9	2.45917	INTERPRO	IPR001849:Pleckstrin homology domain	18	2.86169	RTKN, TRIO, MYO10, IRS1, DOCK9, ASAP3, GAB1, PLEKHA6, ASAP1, PLEKHA7, VAV2, ANLN, ARHGAP20, PLEKHM1, PLEK2, PHLDB2, RALGPS1, APPL1	2.07437	0.607935
9	2.45917	UP_SEQ_FEATURE	DOMAIN:PH	17	2.7027	RTKN, TRIO, MYO10, IRS1, DOCK9, ASAP3, GAB1, PLEKHA6, ASAP1, PLEKHA7, VAV2, ANLN, ARHGAP20, PLEK2, PHLDB2, RALGPS1, APPL1	1.99986	1
9	2.45917	SMART	SM00233:PH	18	2.86169	RTKN, TRIO, MYO10, IRS1, DOCK9, ASAP3, GAB1, PLEKHA6, ASAP1, PLEKHA7, VAV2, ANLN, ARHGAP20, PLEKHM1, PLEK2, PHLDB2, RALGPS1, APPL1	1.78229	0.995483
10	2.18068	GOTERM_CC_DIRECT	GO:0051233~spindle midzone	7	1.11288	APP, RACGAP1, PLK1, KIF14, CDC6, AURKB, AURKA	9.30545	0.00294675
10	2.18068	GOTERM_CC_DIRECT	GO:0097431~mitotic spindle pole	5	0.794913	ASPM, SPAG5, PLK1, AURKB, AURKA	4.37286	0.246462
10	2.18068	GOTERM_BP_DIRECT	GO:0032465~regulation of cytokinesis	4	0.63593	PRC1, PLK1, AURKB, AURKA	3.08738	0.992484
11	2.00495	UP_KW_CELLULAR_COMPONENT	KW-0492~Microsome	14	2.22576	CYP2J2, LRRC59, CYP4B1, EPHX3, HSD17B6, CYP3A5, CYP4F12, CYP2C18, ALDH3A2, CYP2C9, CYP4X1, AADAC, CYP2R1, SLC27A2	3.58438	0.00132256
11	2.00495	INTERPRO	IPR002401:Cytochrome P450, E-class, group I	9	1.43084	CYP2J2, CYP2C9, CYP27B1, CYP4X1, CYP2R1, CYP4B1, CYP4F12, CYP3A5, CYP2C18	5.50506	0.108711
11	2.00495	INTERPRO	IPR017972:Cytochrome P450, conserved site	9	1.43084	CYP2J2, CYP2C9, CYP27B1, CYP4X1, CYP2R1, CYP4B1, CYP4F12, CYP3A5, CYP2C18	4.85191	0.132157
11	2.00495	GOTERM_MF_DIRECT	GO:0005506~iron ion binding	14	2.22576	CYP2J2, CYP4B1, ALOX12, PLOD1, CYP3A5, CYP4F12, CYP2C18, CYP2C9, CYP27B1, CYP4X1, P4HA1, P4HA2, CYP2R1, AOX1	3.05034	0.0699645
11	2.00495	INTERPRO	IPR001128:Cytochrome P450	9	1.43084	CYP2J2, CYP2C9, CYP27B1, CYP4X1, CYP2R1, CYP4B1, CYP4F12, CYP3A5, CYP2C18	4.33732	0.22608
11	2.00495	UP_KW_MOLECULAR_FUNCTION	KW-0560~Oxidoreductase	36	5.72337	MAOB, HPGD, TYRP1, ETFDH, ALOX12, PLOD1, HSD17B6, ADH7, IFI30, COX7A1, CYP2C18, CYP3A5, SELENBP1, CYP27B1, CYP4X1, SESN1, PHYHD1, CYP2R1, AOX1, DUOX2, CYP2J2, RRM2, GPX3, BCKDHB, CYP4B1, CYP4F12, ACADSB, SOD3, ALDH3A2, MSRA, CYP2C9, ALDH3A1, P4HA1, P4HA2, GPD1L, ALDH9A1	1.71949	0.0763672
11	2.00495	COG_ONTOLOGY	Secondary metabolites biosynthesis, transport, and catabolism	9	1.43084	CYP2J2, CYP2C9, CYP27B1, CYP4X1, CYP2R1, CYP4B1, CYP4F12, CYP3A5, CYP2C18	3.73157	0.0413147
11	2.00495	GOTERM_MF_DIRECT	GO:0016705~oxidoreductase activity, acting on paired donors, with incorporation or reduction of molecular oxygen	8	1.27186	CYP2J2, CYP2C9, CYP27B1, CYP2R1, CYP4B1, CYP4F12, CYP3A5, CYP2C18	4.19514	0.210054
11	2.00495	GOTERM_BP_DIRECT	GO:0006805~xenobiotic metabolic process	10	1.58983	CYP2J2, CYP2C9, ALDH3A1, AADAC, CYP2R1, RORC, AOX1, CYP4F12, CYP3A5, CYP2C18	3.30791	0.250485
11	2.00495	UP_KW_MOLECULAR_FUNCTION	KW-0503~Monooxygenase	10	1.58983	CYP2J2, CYP2C9, CYP27B1, CYP4X1, CYP2R1, TYRP1, CYP4B1, CYP4F12, CYP3A5, CYP2C18	3.18599	0.108306
11	2.00495	UP_SEQ_FEATURE	METAL:Iron (heme axial ligand)	9	1.43084	CYP2J2, CYP2C9, CYP27B1, CYP4X1, CYP2R1, CYP4B1, CYP4F12, CYP3A5, CYP2C18	3.50009	1
11	2.00495	GOTERM_MF_DIRECT	GO:0016712~oxidoreductase activity, acting on paired donors, with incorporation or reduction of molecular oxygen, reduced flavin or flavoprotein as one donor, and incorporation of one atom of oxygen	5	0.794913	CYP2J2, CYP2C9, CYP2R1, CYP3A5, CYP2C18	5.94984	0.378143
11	2.00495	GOTERM_MF_DIRECT	GO:0004497~monooxygenase activity	8	1.27186	CYP2J2, CYP2C9, CYP27B1, CYP2R1, CYP4B1, CYP4F12, CYP3A5, CYP2C18	3.25675	0.421856
11	2.00495	GOTERM_MF_DIRECT	GO:0070330~aromatase activity	5	0.794913	CYP2C9, CYP4B1, CYP4F12, CYP3A5, CYP2C18	5.33434	0.483172
11	2.00495	GOTERM_MF_DIRECT	GO:0008392~arachidonic acid epoxygenase activity	4	0.63593	CYP2J2, CYP2C9, CYP4F12, CYP2C18	7.2798	0.520865
11	2.00495	GOTERM_MF_DIRECT	GO:0008395~steroid hydroxylase activity	5	0.794913	CYP2J2, CYP2C9, CYP2R1, CYP3A5, CYP2C18	4.68775	0.648835
11	2.00495	GOTERM_BP_DIRECT	GO:0019373~epoxygenase P450 pathway	4	0.63593	CYP2J2, CYP2C9, CYP4F12, CYP2C18	6.4835	0.772476
11	2.00495	GOTERM_MF_DIRECT	GO:0020037~heme binding	11	1.74881	CYP2J2, CYP2C9, CYP27B1, CYP4X1, STC2, CYP2R1, CYP4B1, CYP4F12, CYP3A5, CYP2C18, DUOX2	2.26887	0.712193
11	2.00495	GOTERM_BP_DIRECT	GO:0006082~organic acid metabolic process	4	0.63593	CYP2J2, CYP2C9, CYP2R1, CYP2C18	6.17476	0.818773
11	2.00495	UP_KW_LIGAND	KW-0408~Iron	21	3.33863	CYP2J2, MYLIP, APP, RRM2, RSAD2, ETFDH, CYP4B1, ALOX12, PLOD1, CYP3A5, CYP4F12, CYP2C18, CYP2C9, CYP27B1, CYP4X1, P4HA1, P4HA2, KIF4A, CYP2R1, PHYHD1, AOX1	1.66057	0.507011
11	2.00495	GOTERM_BP_DIRECT	GO:0042738~exogenous drug catabolic process	4	0.63593	CYP2J2, CYP2C9, CYP2R1, CYP2C18	5.40292	0.963648
11	2.00495	KEGG_PATHWAY	hsa00830:Retinol metabolism	6	0.953895	CYP2C9, AOX1, HSD17B6, ADH7, CYP3A5, CYP2C18	2.22113	0.983389
11	2.00495	UP_KW_LIGAND	KW-0349~Heme	9	1.43084	CYP2J2, CYP2C9, CYP27B1, CYP4X1, CYP2R1, CYP4B1, CYP4F12, CYP3A5, CYP2C18	1.75855	1
11	2.00495	GOTERM_MF_DIRECT	GO:0019825~oxygen binding	3	0.476948	CYP4B1, CYP3A5, CYP2C18	2.57826	0.992274
11	2.00495	KEGG_PATHWAY	hsa05204:Chemical carcinogenesis - DNA adducts	4	0.63593	CYP2C9, CYP3A5, CYP2C18, GSTM5	1.4593	0.983389
11	2.00495	BIOCARTA	h_nuclearRsPathway:Nuclear Receptors in Lipid Metabolism and Toxicity	3	0.476948	CYP2C9, CYP27B1, CYP4B1	1.36387	1
12	1.92724	GOTERM_CC_DIRECT	GO:0071162~CMG complex	5	0.794913	GINS1, GINS2, CDC45, MCM4, MCM2	15.1063	0.00621991
12	1.92724	UP_KW_BIOLOGICAL_PROCESS	KW-0235~DNA replication	12	1.90779	GINS1, GINS2, FEN1, NFIX, RFC4, RRM2, CDC45, RPA3, MCM4, CDC6, DTL, MCM2	3.46884	0.00948335
12	1.92724	GOTERM_BP_DIRECT	GO:0006268~DNA unwinding involved in DNA replication	5	0.794913	GINS1, GINS2, CDC45, MCM4, MCM2	7.04728	0.316491
12	1.92724	GOTERM_BP_DIRECT	GO:0000727~double-strand break repair via break-induced replication	4	0.63593	GINS2, CDC45, MCM4, MCM2	10.8058	0.316491
12	1.92724	GOTERM_MF_DIRECT	GO:0003688~DNA replication origin binding	4	0.63593	CDC45, MCM4, CDC6, MCM2	5.38072	0.90062
12	1.92724	GOTERM_BP_DIRECT	GO:0006270~DNA replication initiation	4	0.63593	CDC45, MCM4, CDC6, MCM2	4.63107	0.992484
12	1.92724	GOTERM_MF_DIRECT	GO:0003697~single-stranded DNA binding	7	1.11288	CDC45, RPA3, MCM4, MAPT, SSBP2, MCM2, NME1	1.88325	0.992274
12	1.92724	BIOCARTA	h_mcmPathway:CDK Regulation of DNA Replication	3	0.476948	MCM4, CDC6, MCM2	2.65196	1

## Sheet: S5A (Cox, GSE41613)
Supplementary Table S5A. Correlation between SKA1 expression and clinical parameters, and Cox regression analysis in OSCC data set GSE41613.
Optimal cutoff for SKA1high and SKA1low was calculated using maximally selected rank statistics (R package maxstat).
CI, confidence interval; HR, hazard ratio; N, number of samples
Percentages might not add up to 100% due to rounding.
				correlation between SKA1 expression and clinical parameters			univariable Cox regression analysis (overall survival)			multivariable Cox regression analysis (overall survival)
		N	%	mean	95% CI	p value	HR	95% CI	p value	HR	95% CI	p value
UICC stage						0.9884			1.433e-05			6.932e-06
	stage I/II	41	42.268	5.039	4.85-5.23	-	1	-	-	1	-	-
	stage III/IV	56	57.732	5.041	4.83-5.25	-	3.8293	1.96-7.49	-	4.1627	2.12-8.16	-
age						0.4921			0.553
	19-39	6	6.18557	5.446	4.52-6.38	-	1	-	-
	40-49	16	16.4948	5.11	4.76-5.46	-	0.7678	0.20-2.91	-
	50-59	28	28.866	4.983	4.67-5.29	-	1.1508	0.34-3.90	-
	60-88	47	48.4536	4.999	4.81-5.19	-	0.7404	0.22-2.49	-
sex						0.6227			0.7002
	female	31	31.9588	5.093	4.82-5.37	-	1	-	-
	male	66	68.0412	5.016	4.84-5.19	-	1.1225	0.62-2.03	-
treatment *						0.8076			0.05018
	uni-modal	43	44.7917	5.02	4.86-5.18	-	1	-	-
	multi-modal	53	55.2083	5.056	4.82-5.29	-	1.7728	0.99-3.19	-
SKA1 expression									0.002895			0.007724
	SKA1low	76	78.3505	-	-	-	1	-	-	1	-	-
	SKA1high	21	21.6495	-	-	-	2.665	1.46-4.87	-	2.617	1.43-4.81	-
* one patient without information on treatment

## Sheet: S5B (Cox, GSE65858)
Supplementary Table S5B. Correlation between SKA1 expression and clinical parameters, and Cox regression analysis of the 65 OSCC patients contained in data set GSE65858.
Optimal cutoff for SKA1high and SKA1low was calculated using maximally selected rank statistics (R package maxstat).
CI, confidence interval; HR, hazard ratio; N, number of samples; NA, not available
Percentages might not add up to 100% due to rounding.
* T and N stage and the presence of distant metastasis were not included in the multivariate model because they are not independent of UICC stage.
				correlation between SKA1 expression and clinical parameters			univariable Cox regression analysis (overall survival)			multivariable Cox regression analysis (overall survival)
		N	%	mean	95% CI	p value	HR	95% CI	p value	HR	95% CI	p value
sex						0.6369			0.593558
	female	16	24.6154	7.054	6.94-7.16	-	1	-	-
	male	49	75.3846	7.024	6.96-7.09	-	0.7839	0.32-1.90	-
age [years]		65	100	-	-	0.054699	1.01138	0.98-1.05	0.5274
smoking						0.8293			0.138012
	no	11	16.9231	7.02	6.86-7.17	-	1	-	-
	yes	54	83.0769	7.03	6.98-7.09	-	0.4663	0.18-1.20	-
tobacco [pack-years]		65	100	-	-	0.891	0.996344	0.98 - 1.02	0.7214
alcohol consumption [g/day]						0.8745			0.721381
	0	8	12.3077	7.016	6.86-7.17	-	1	-	-
	1-30	16	24.6154	6.997	6.90-7.09	-	0.7923	0.21-2.99	-
	31-60	20	30.7692	7.055	6.94-7.17	-	0.7434	0.22-2.56	-
	>60	21	32.3077	7.041	6.93-7.15	-	0.7225	0.21-2.49	-
UICC stage *						0.6241			0.0383798			0.022362
	I	9	13.8462	7.006	6.81-7.20	-	1	-	-	1	-	-
	II	9	13.8462	6.959	6.79-7.13	-	2.27	0.23-22.0	-	2.3013	0.23-22.5	-
	III	6	9.23077	7.004	6.77-7.23	-	0.96	0.06-15.4	-	0.6958	0.04-11.8	-
	IV	41	63.0769	7.057	6.99-7.12	-	5.86	0.73-46.9	-	5.8217	0.72-47.2	-
T stage						0.2453			0.0304227
	I	13	20	7.029	6.89-7.17	-	1	-	-
	II	18	27.6923	6.969	6.87-7.07	-	3.248	0.39-27.1	-
	III	6	9.23077	7.173	6.97-7.41	-	10.303	1.12-94.4	-
	IV	28	43.0769	7.043	6.96-7.13	-	7.625	0.97-59.9	-
N stage						0.4833			0.00173786
	0	26	40	7.009	6.92-7.10	-	1	-	-
	1	9	13.8462	7.049	6.88-7.22	-	3.51e-08	0.00-Inf	-
	2a	2	3.07692	7.284	5.10-9.46	-	5.792	0.74-45.1	-
	2b	13	20	7.044	6.92-7.16	-	1.866	0.71-4.89	-
	2c	14	21.5385	6.994	6.87-7.12	-	3.562	1.40-9.09	-
	3	1	1.53846	7.306	n.a.	-	3.662	3.77-348	-
distant metastasis						0.529			0.0287145
	no	63	96.9231	7.03	6.98-7.08	-	1	-	-
	yes	2	3.07692	7.13	2.96-11.3	-	8.821	1.86-41.9	-
treatment						0.8149			0.291213
	uni-modal	21	32.3077	7.032	6.92-7.15	-	1	-	-
	multi-modal	41	63.0769	7.019	6.96-7.08	-	0.4964	0.21-1.17	-
	palliative	3	4.61538	7.198	6.74-7.66	-	0.8309	0.10-6.67	-
TP53 mutation						0.1031			0.351538
	wild-type	33	50.7692	6.991	6.92-7.07	-	1	-	-
	non-disruptive	12	18.4615	7.056	6.94-7.17	-	0.4821	0.13-1.79	-
	disruptive	15	23.0769	7.029	6.91-7.15	-	1.5911	0.60-4.21	-
	NA	5	7.69231	7.244	6.93-7.56	-	0.8882	0.19-4.08	-
SKA1 expression									0.002534			0.002686
	SKA1low	52	80	-	-	-	1	-	-	1	-	-
	SKA1high	13	20	-	-	-	4.214	1.76-10.1	-	4.7077	1.91-11.6	-

## Sheet: S5C (Cox, TCGA)
Supplementary Table S5C. Correlation between SKA1 expression and clinical parameters, and Cox regression analysis for the 126 patients in the TCGA OSCC dataset who had received radiotherapy.
Optimal cutoff for SKA1high and SKA1low was calculated using maximally selected rank statistics (R package maxstat).
CI, confidence interval; HR, hazard ratio; N, number of samples; NA, not available
Percentages might not add up to 100% due to rounding.
		all OSCC patients (n = 221)						OSCC patients who had received radiotherapy (n = 126)
				correlation between SKA1 expression and clinical parameters						univariable Cox regression analysis (progression-free survival)			multivariable Cox regression analysis (progression-free survival)
		N	%	mean	95% CI	p value		N	%	HR	95% CI	p value	HR	95% CI	p value
sex						0.3689						0.766149
	female	74	33.4842	5.351	5.25-5.46	-		37	29.3651	1	-	-
	male	147	66.5158	5.421	5.32-5.52	-		89	70.6349	1.0912	0.61-1.95	-
age [years]		221	100	-	-	0.113153		121	100	1.01491	0.99-1.04	0.2256
UICC stage						0.4509						0.1161
	I	16	7.23982	5.288	5.09-5.49	-		4	3.1746	1	-	-
	II	31	14.0271	5.51	5.32-5.70	-		8	6.34921	0.93862	0.16-5.66	-
	III	44	19.9095	5.443	5.27-5.61	-		23	18.254	0.58193	0.11-2.98	-
	IVA	108	48.8688	5.393	5.29-5.50	-		78	61.9048	1.52921	0.37-6.26	-
	IVB	4	1.80995	4.998	4.06-5.93	-		2	1.5873	6.58588	0.55-71.2	-
	NA	18	8.1448	5.312	4.97-5.65	-		11	8.73016	1.2968	0.25-6.69	-
grade						0.158						0.5679
	1	38	17.1946	5.342	5.17-5.52	-		21	16.6667	1	-	-
	2	143	64.7059	5.366	5.27-5.46	-		80	63.4921	1.47	0.66-3.29	-
	3	38	17.1946	5.549	5.38-5.72	-		23	18.254	1.19	0.45-3.14	-
	X	1	0.452489	6.131	n.a.	-		1	0.793651	0	0.00-Inf	-
	NA	1	0.452489	5.572	n.a.	-		1	0.793651	4.14	0.50-34.1	-
ICD-10 classification						0.1737						0.003404			0.08968
	C01	10	4.52489	5.517	5.16-5.87	-		5	3.96825	1	-	-	1	-	-
	C02	115	52.0362	5.291	5.19-5.39	-		61	48.4127	0.1188	0.04-0.33	-	0.2894	0.10-0.88	-
	Co3	8	3.61991	5.039	4.58-5.50	-		5	3.96825	0.2662	0.06-1.14	-	0.3552	0.06-1.97	-
	C04	51	23.0769	5.507	5.36-5.65	-		31	24.6032	0.2991	0.11-0.82	-	0.5378	0.18-1.63	-
	C05	2	0.904977	5.599	2.27-8.93	-		1	0.793651	0	0.00-Inf	-	0	0.00-Inf	-
	C06	35	15.8371	5.624	5.42-5.83	-		23	18.254	0.173	0.06-0.52	-	0.6331	0.70-0.86	-
SKA1 expression												0.0008673			0.03761
	SKA1low	-	-	-	-	-		34	26.9841	1	-	-	1	-	-
	SKA1high	-	-	-	-	-		92	73.0159	3.2383	1.46-7.16	-	2.207	0.99-4.90	-

## Sheet: S6A (DEGs, CAL-33)
Supplementary Table S6A. Genes differentially expressed between CAL-33_vec and CAL-33_SKA1 cells (RNA-seq analysis).
236 genes were differentially expressed at a false discovery rate (FDR) < 0.05.
Positive log2FC values indicate up-regulation by SKA1; negative log2FC values indicate down-regulation by SKA1.
FDR, false discovery rate; log2FC, log2 fold change
Gene Symbol	log2FC	p value	FDR
SYTL4	5.80861	2.91886e-07	0.000112743
GALNT5	5.61955	6.38952e-06	0.00125423
PIGR	5.38338	8.89871e-05	0.00895404
AR	5.15621	1.94774e-06	0.000542378
SORBS2	5.13293	5.33225e-05	0.00585237
SNPH	5.06684	0.000184356	0.0146191
HLA-DPB1	4.93094	0.000198171	0.0153091
STC1	4.88734	0.000244639	0.0177534
EMILIN2	4.82527	0.000238325	0.0174007
BDNF	4.82378	1.64085e-05	0.00261967
LRMP	4.74294	0.000904871	0.0465018
ATAD3C	4.65245	0.000158082	0.0131449
C3	3.98379	1.33301e-14	2.66023e-11
NPM2	3.88829	0.000309722	0.0210716
HLA-DRB1	3.66124	2.95355e-06	0.000736504
FLRT2	3.51931	3.32937e-10	4.42954e-07
PI3	3.25691	3.4153e-06	0.000771601
FERMT2	2.96257	0.000145886	0.0126583
SLC6A14	2.95826	0.000169283	0.0137891
SLC39A8	2.91887	0.000688018	0.0386763
GUCY1A1	2.82555	7.25283e-08	3.77589e-05
EPB41L2	2.77681	1.05226e-08	6.99985e-06
PXDN	2.73976	3.06545e-11	4.58821e-08
IGFBP3	2.70667	2.90909e-26	1.74167e-22
PTPRB	2.70194	0.000607411	0.0353065
HLA-DRA	2.66294	5.10066e-07	0.000174501
NKX3-1	2.62405	4.26221e-06	0.000879926
CST6	2.61515	1.75738e-09	1.61868e-06
LIMCH1	2.52973	9.33165e-09	6.73281e-06
H2AFY2	2.50045	9.13335e-07	0.000287797
SLC16A7	2.44611	5.33638e-09	4.25985e-06
MAN1A1	2.39565	0.000182499	0.0145683
CA13	2.38754	0.000645661	0.0369911
RASSF8	2.36261	1.07187e-05	0.00187754
CXCL3	2.35334	0.000707004	0.0388633
ST3GAL6	2.32954	7.29745e-05	0.00759823
SLC12A7	2.30406	3.9299e-05	0.00465713
CDH2	2.27487	1.87475e-07	8.01725e-05
TFPI	2.22426	1.43695e-29	1.72061e-25
CPPED1	2.20989	3.9774e-10	4.76254e-07
PLXDC2	2.18215	0.0007788	0.041446
SH3KBP1	2.17513	2.07218e-16	6.20307e-13
CFI	2.15063	2.17019e-05	0.003169
CD74	2.10537	3.01392e-06	0.000736504
SLC15A3	2.04131	4.51765e-09	3.86388e-06
EPHA4	2.00566	3.0933e-05	0.00385825
FBP1	1.98384	0.000210216	0.015831
TLR3	1.94156	2.91757e-05	0.00379728
CEACAM6	1.93659	0.000485043	0.0299377
CXCL1	1.92871	1.60924e-09	1.60575e-06
IL1R1	1.92141	2.02259e-05	0.00301641
HLA-F	1.91031	1.156e-05	0.00197741
IL7R	1.89185	3.96716e-05	0.00465713
GBP5	1.85726	0.000879165	0.0453755
ITGB2	1.77777	0.00032884	0.022121
MAP1B	1.76042	0.000155557	0.0130255
GATA3	1.75971	6.0965e-05	0.00644078
STEAP2	1.716	0.000683772	0.0386202
CALD1	1.63596	5.79986e-14	9.92108e-11
ELOVL4	1.61725	1.90711e-05	0.00296568
PLEKHH2	1.61066	7.5956e-06	0.00142109
CLDN1	1.59548	0.000249635	0.0180068
BIRC3	1.58487	0.000293485	0.0201965
POPDC3	1.56766	3.95328e-05	0.00465713
TRIM22	1.48556	0.000401721	0.025661
TMC5	1.44544	7.02115e-08	3.77589e-05
BHLHE41	1.40875	4.04519e-06	0.000849774
BEND7	1.37171	0.000233427	0.0171476
SEPT6	1.3377	3.29829e-06	0.000768856
OXCT1	1.32601	6.13203e-05	0.00644078
MYEOV	1.31428	2.24777e-07	8.97161e-05
C12orf75	1.27738	5.37528e-06	0.00107273
DHX58	1.27127	0.000914727	0.0468074
SLC16A9	1.2363	0.000396999	0.0255574
TRIB2	1.18883	7.61971e-05	0.00786538
CDKN2AIP	1.18103	0.0002118	0.0158506
MAFF	1.16641	0.000314662	0.0212868
KLK7	1.15939	0.000337776	0.0225253
MYLK	1.153	0.000126434	0.0115566
HLA-B	1.14241	2.95448e-08	1.68462e-05
UBE2L6	1.13092	4.42704e-06	0.000898464
CHD7	1.12948	2.36303e-05	0.00327015
LRRCC1	1.12624	9.47229e-08	4.53685e-05
GBP1	1.12458	1.99904e-05	0.00301641
GBP4	1.11877	8.7311e-08	4.35609e-05
LYPD1	1.11865	1.57097e-07	6.96696e-05
HLA-A	1.11236	1.35329e-06	0.000415494
GXYLT2	1.10847	0.000139669	0.0123601
ZNF526	1.07869	0.000338613	0.0225253
SLC25A22	1.04497	0.0001407	0.0123601
CCDC88A	1.02306	3.72563e-07	0.000131208
COL9A3	1.01406	0.000175112	0.0140724
CFAP97	1.01015	5.552e-07	0.000184666
ARSJ	1.00036	0.000123864	0.0114088
DMKN	0.999762	2.09018e-07	8.63027e-05
RASEF	0.986293	1.45483e-07	6.70007e-05
DHRS9	0.977981	9.1791e-05	0.00915921
SYNJ1	0.963885	0.000481442	0.0298694
FYB1	0.959215	1.35391e-08	8.53247e-06
PHF11	0.956604	0.000117938	0.0111196
ZC2HC1A	0.94136	0.000453981	0.0284605
MYADM	0.935861	3.15996e-07	0.00011539
NFKB2	0.930806	0.000111672	0.0106761
GPRC5B	0.926467	6.82666e-06	0.0012975
RCN1	0.919671	6.66626e-06	0.00128745
SOCS3	0.910028	0.000154199	0.0130255
PON2	0.899212	0.000136447	0.0121963
PSMB9	0.893183	2.68474e-05	0.0035719
CENPU	0.889887	3.33894e-06	0.000768856
PRSS23	0.885805	0.000167405	0.0137891
MPHOSPH9	0.876654	0.000834137	0.0436155
IRF2	0.853817	2.2885e-05	0.0032622
OSMR	0.835446	0.000343637	0.0226083
CASP3	0.833889	0.000222466	0.0164432
IGFBP7	0.825882	0.000340753	0.0225424
TNFAIP2	0.81873	3.8787e-06	0.000831644
UGCG	0.75183	2.99379e-05	0.00381358
SPATA5	0.746972	0.000499573	0.030272
SLC5A3	0.736795	2.35125e-05	0.00327015
NEK1	0.732671	4.97947e-05	0.00557235
DUSP6	0.72564	0.000372047	0.0243436
PPM1G	0.724715	9.55886e-09	6.73281e-06
OTUD4	0.718179	4.26659e-05	0.00491232
CLOCK	0.712952	1.08193e-05	0.00187754
BASP1	0.696766	1.81604e-06	0.000517746
WWC2	0.68649	0.000694456	0.0386763
TPM1	0.685192	0.000536405	0.0317966
GALNT7	0.684695	2.88782e-05	0.00379728
APOL6	0.6839	3.88376e-06	0.000831644
GOLM1	0.653322	0.000790843	0.0419007
IFNAR1	0.63778	0.00043805	0.0276064
ELOVL6	0.6317	0.000141417	0.0123601
SEMA3A	0.626073	1.8859e-05	0.00296568
PSMB8	0.620544	0.000770646	0.0413548
ABCF1	0.614631	1.06004e-05	0.00187754
ERAP2	0.60731	0.00083855	0.0436556
INPP4B	0.58999	0.000121014	0.0112327
NRIP1	0.578945	8.23678e-06	0.00149435
ALCAM	0.576213	2.49103e-05	0.00338949
RBM47	0.565343	0.00013199	0.011973
IRF1	0.536652	0.000168383	0.0137891
MT2A	0.527386	0.000278695	0.01963
DYRK1A	0.516154	0.000561383	0.032951
PTTG1IP	0.485496	0.000120264	0.0112327
AGFG1	0.445517	0.000500573	0.030272
UBA6	0.435387	0.000669335	0.0381649
CKAP4	0.429786	3.04621e-05	0.0038395
CPNE3	-0.376545	0.000136488	0.0121963
TCEA1	-0.384109	0.000705887	0.0388633
JUP	-0.384164	0.000220832	0.0164239
CHCHD10	-0.385814	0.000556915	0.0328498
NDUFA8	-0.393572	0.000402895	0.025661
NDUFA4	-0.403214	0.00028898	0.0200014
UQCRB	-0.413086	0.000755552	0.0408299
RNPEP	-0.418802	0.000421799	0.0267229
GANAB	-0.426156	0.000381657	0.0247146
BSG	-0.456497	0.000194875	0.0152512
ABLIM1	-0.459167	7.97543e-05	0.0081622
CIRBP	-0.462562	0.000756994	0.0408299
LAMP1	-0.464805	0.000492339	0.0302321
PARD3	-0.47403	0.000691297	0.0386763
NOP53	-0.475538	2.60212e-05	0.00350088
COX6C	-0.478684	1.36144e-05	0.00223314
S100A14	-0.480089	2.02556e-05	0.00301641
THEM6	-0.493314	8.16106e-06	0.00149435
NDUFA1	-0.496413	5.47856e-05	0.00590994
ABCC5	-0.496844	0.000511517	0.0304722
GRINA	-0.510783	0.000937924	0.0477902
TPRG1L	-0.516619	0.000200011	0.0153521
CCDC115	-0.524443	0.000381844	0.0247146
CBY1	-0.538866	0.000286966	0.0199775
GCLC	-0.539866	0.000196284	0.0152617
MGST3	-0.549531	1.3019e-05	0.00219562
NQO1	-0.549737	0.000112343	0.0106761
UNC5B	-0.550768	0.000633342	0.0366359
DHRS1	-0.554017	0.000679035	0.0385344
TACC1	-0.55543	3.88943e-06	0.000831644
CRIP2	-0.555672	0.000189208	0.0149051
PSAP	-0.558095	0.000773632	0.0413548
WNT9A	-0.568517	0.000713537	0.0390132
GOLIM4	-0.574577	0.000734843	0.0399955
CD9	-0.574748	3.10424e-06	0.000743404
PGD	-0.583085	0.000208548	0.0158309
ATP1B3	-0.586665	2.65694e-08	1.59071e-05
TMEM256	-0.611532	5.04308e-05	0.00559128
SERPINB13	-0.614743	0.00070755	0.0388633
SERTAD1	-0.615673	0.000964767	0.0489497
LY6E	-0.637904	2.91692e-06	0.000736504
GFOD1	-0.652117	0.00050442	0.0303514
FNTA	-0.652357	0.000153441	0.0130255
CYC1	-0.666519	0.000155319	0.0130255
PKP1	-0.672947	9.49984e-05	0.00932522
NSMCE4A	-0.67384	0.000804708	0.0424475
EPPK1	-0.676555	0.000270113	0.019252
DCAF13	-0.678517	5.37632e-05	0.00585237
IL1RN	-0.68279	0.000267387	0.0191718
TP63	-0.696952	1.63554e-05	0.00261967
HOOK3	-0.698731	0.000105926	0.0102287
TMEM63B	-0.701151	4.75789e-05	0.00537462
LY6D	-0.713516	0.000870909	0.045144
COL17A1	-0.722168	2.96179e-05	0.00381338
BDH1	-0.722514	9.50122e-05	0.00932522
ZFP36L2	-0.753379	0.000171151	0.013847
WNT10A	-0.772649	0.000153805	0.0130255
VDAC3	-0.793793	3.18011e-07	0.00011539
PTPRZ1	-0.813563	2.37601e-05	0.00327015
FARP1	-0.81836	5.83045e-05	0.00623338
HSPB1	-0.819845	1.2575e-09	1.36885e-06
ACADSB	-0.825033	0.000495352	0.0302619
IGFBP2	-0.842174	1.71235e-06	0.000500089
KIFC2	-0.866499	0.000508223	0.0304273
GPNMB	-0.870937	4.01664e-05	0.00466945
PLTP	-0.881009	2.0405e-05	0.00301641
PLA2G4A	-0.900319	0.000564241	0.0329572
CKMT1A	-0.954775	0.00027764	0.01963
ALDH4A1	-0.9934	3.33885e-05	0.00410969
PRSS16	-1.00114	0.000645488	0.0369911
FMC1	-1.01112	3.36354e-05	0.00410969
TRAPPC9	-1.01641	3.62233e-05	0.00438119
AKR1C1	-1.07252	0.000208893	0.0158309
TINCR	-1.08604	0.000456541	0.028472
LZTS2	-1.0975	2.99696e-06	0.000736504
ACSS1	-1.10251	0.000309039	0.0210716
PIM2	-1.10386	1.32338e-05	0.00220086
C6orf226	-1.1132	1.50561e-06	0.000450704
CKMT1B	-1.24379	0.000283341	0.0198405
MACROD1	-1.47629	9.88218e-05	0.00962026
CKB	-1.52242	3.15318e-18	1.25854e-14
FOXP2	-1.63928	2.13826e-06	0.000581899
KRT4	-1.68111	6.12987e-07	0.000198376
RGMA	-1.81523	4.34817e-05	0.00495857
TRMT12	-1.90372	0.000820208	0.0430753
TESK2	-1.91573	2.60413e-06	0.000692929
SOX5	-2.34631	2.24016e-05	0.00323177
ZNF541	-4.81205	8.53238e-05	0.0086582
FAM83C	-8.31789	3.92572e-15	9.40131e-12

## Sheet: S6B (DEGs, MSK-Leuk1)
Supplementary Table S6B. Genes differentially expressed between MSK-Leuk1_vec and MSK-Leuk1_SKA1 cells (RNA-seq analysis).
136 genes were differentially expressed at a false discovery rate (FDR) < 0.05.
Positive log2FC values indicate up-regulation by SKA1; negative log2FC values indicate down-regulation by SKA1.
FDR, false discovery rate; log2FC, log2 fold change
Gene Symbol	log2FC	p value	FDR
S100A7	5.87427	6.81909e-07	0.000426532
ATP12A	5.43861	0.000249902	0.0303974
ZNF256	5.40025	0.000405682	0.0409211
SPRR2E	4.89509	0.000166723	0.0238466
CEACAM6	4.86591	0.000166169	0.0238466
WFDC5	4.70052	0.000317402	0.0356498
SPRR2G	4.37788	2.4934e-05	0.00687457
CRCT1	4.29365	7.88033e-10	1.39673e-06
KRT13	4.27018	0.000246443	0.0302734
KRT6C	4.14009	4.43574e-07	0.000305745
A2ML1	4.05928	0.000420587	0.041658
LCE3E	3.91838	3.85001e-05	0.00849687
SPINK5	3.66597	0.000177879	0.0245216
NPIPB4	3.6347	0.000126455	0.0198598
KLK7	3.57606	9.82287e-22	1.21872e-17
LCE3D	3.44568	6.87567e-07	0.000426532
PI3	3.3518	1.88526e-18	1.16952e-14
S100A8	3.29501	5.91506e-12	1.46776e-08
PDE1C	3.28831	4.3116e-07	0.000305745
S100A9	3.16552	7.79109e-15	3.22214e-11
C15orf48	3.13228	1.39385e-05	0.00454235
SPRR3	3.06266	2.34222e-05	0.00687457
SPRR1B	3.02925	2.23691e-08	2.77534e-05
SPRR2D	2.88507	1.22202e-06	0.000659201
CDSN	2.86447	8.10604e-06	0.00295799
KRT16	2.76968	6.89035e-05	0.0127595
IL1RN	2.4799	2.82201e-05	0.0074495
MAFB	2.39185	7.50604e-05	0.0135034
KLK11	2.38053	0.000426418	0.041658
NDRG2	2.29244	5.51741e-05	0.010696
KLK5	2.13488	1.98206e-13	6.14786e-10
VNN1	1.96264	2.97408e-06	0.00131783
PLCB4	1.90531	0.000497202	0.0463819
MT1M	1.86679	0.000172193	0.0240045
FAT3	1.75471	0.000423752	0.041658
SLIT2	1.73048	0.000262487	0.031016
CNFN	1.70469	0.000233392	0.0294537
CAMK1	1.5834	0.00026044	0.031016
NRCAM	1.57866	4.80136e-06	0.00198568
EDN1	1.52473	0.000148913	0.0222597
KLK10	1.48979	2.14725e-06	0.00102465
WFDC2	1.45176	0.000169623	0.023915
LCP1	1.41479	0.000212606	0.0280618
PTGES	1.31993	9.63702e-07	0.000569364
KRT19	1.29416	3.77275e-08	4.04798e-05
SLPI	1.26792	1.24099e-05	0.00416135
ADRB2	1.1599	1.83423e-06	0.000910291
AQP3	1.00384	0.000286394	0.032599
EHF	0.940795	5.41618e-05	0.0106664
KRT80	0.934405	7.50973e-05	0.0135034
TIMP3	0.893834	3.20505e-05	0.00779707
KRT8	0.889398	1.48071e-07	0.00011482
PROCR	0.856613	0.000468097	0.0439976
MTRF1L	0.842667	0.000255645	0.030794
BAG1	0.811398	0.000167216	0.0238466
RECQL4	0.796603	0.000229469	0.0293507
NR2F2	0.790552	8.73496e-05	0.01445
PLK2	0.759124	0.000420812	0.041658
ANKRD12	0.705048	5.74357e-05	0.0109631
KRT14	0.703658	0.000197926	0.0266604
MCM8	0.688396	3.92272e-05	0.00849687
PXDC1	0.663061	0.000446047	0.0429027
AHCY	0.653955	2.70193e-05	0.00728756
NDUFB2	0.64255	8.44623e-06	0.00299407
NXT1	0.606703	0.000365343	0.039076
TMOD3	0.584132	8.26376e-05	0.014045
PRPF4B	0.500763	0.000541876	0.0498005
RPS19	0.446508	0.000389527	0.0402739
KRT7	-0.515202	0.000104179	0.0166407
FAM192A	-0.569213	0.000241136	0.0299177
CDH3	-0.579663	0.000104616	0.0166407
ITGB1	-0.58933	0.000224972	0.0290753
IL4R	-0.59732	0.000449533	0.0429027
CFAP97	-0.621547	5.39696e-05	0.0106664
TCF25	-0.634164	1.42784e-05	0.00454235
FAM129A	-0.649195	0.000220102	0.0287453
SEPHS2	-0.65327	0.000547701	0.0499656
SCP2	-0.653712	0.000525822	0.0486856
HMMR	-0.674749	0.000355998	0.0384075
BCAT1	-0.684886	0.000144172	0.0220777
LPCAT2	-0.697446	0.00044829	0.0429027
IST1	-0.721848	6.17214e-06	0.00239305
THUMPD1	-0.746807	0.000464693	0.0439976
ARL2BP	-0.749972	8.45514e-05	0.0141761
PAPSS1	-0.758134	7.93857e-05	0.0136797
C16orf74	-0.765064	4.35374e-05	0.00900281
MGST1	-0.773223	2.4169e-05	0.00687457
PALLD	-0.776596	3.59411e-05	0.00825779
TPGS2	-0.777599	0.000272893	0.0316428
TIMP1	-0.789528	5.24939e-05	0.0106664
NRP1	-0.829795	3.27006e-05	0.00780224
CALML3	-0.831227	0.000338445	0.0368341
SLFN5	-0.861053	2.96591e-05	0.00763787
AARS	-0.910032	0.000190296	0.0259451
FADS1	-0.932548	2.76476e-06	0.00127046
PDGFA	-0.968059	6.70676e-06	0.00252154
ITGB6	-0.988965	1.52827e-06	0.000790051
ADGRG1	-1.02305	6.55784e-05	0.0123277
FBXO2	-1.02497	0.000235022	0.0294537
RPP25L	-1.03497	0.00019984	0.0266604
EPHB2	-1.04355	1.86333e-05	0.0057782
CDA	-1.06458	4.9874e-06	0.00199608
H2AFY2	-1.09916	0.000325228	0.0357089
PRSS21	-1.11733	0.000318943	0.0356498
CBX5	-1.12707	9.58805e-10	1.48699e-06
MAP3K7CL	-1.20881	0.000322796	0.0357089
KRTCAP3	-1.21688	4.10425e-05	0.00863075
ACTA2	-1.22985	0.000375133	0.039443
MSRB2	-1.23027	3.01649e-05	0.00763787
HOXD11	-1.23687	0.000152935	0.0225889
FAM107B	-1.25047	7.00611e-08	6.20891e-05
HMGCL	-1.28923	2.46185e-05	0.00687457
VPS35L	-1.29162	0.000265167	0.031037
KRCC1	-1.35914	3.7619e-05	0.00848616
TCF4	-1.48827	6.57498e-08	6.20891e-05
PLLP	-1.51504	0.000145915	0.0220777
SYNPO	-1.56233	1.90945e-05	0.0057782
SYT8	-1.57772	0.000101313	0.0165394
MAP2	-1.5926	1.15972e-09	1.59874e-06
MLKL	-1.66807	0.000384438	0.0400817
TK2	-1.72365	1.03056e-06	0.000581187
AC004233.2	-1.74232	3.20001e-05	0.00779707
MCTP1	-1.8292	3.9721e-05	0.00849687
SPATA17	-2.26217	7.63518e-05	0.0135328
BST2	-2.80953	3.75459e-06	0.00160632
PIK3C2G	-2.94885	3.57994e-05	0.00825779
LPXN	-3.03938	1.03201e-05	0.00355669
QPRT	-3.65327	2.04869e-11	4.23635e-08
PBX1	-3.68195	3.91519e-08	4.04798e-05
SYTL4	-3.94715	0.000141938	0.0220128
EFCAB5	-4.3038	0.000395385	0.0402824
SUN3	-4.31396	8.48462e-08	7.01791e-05
NSG1	-4.75318	7.89877e-05	0.0136797
IL21R	-5.38992	0.000279742	0.0321366
SKIDA1	-5.3931	0.000396103	0.0402824
DOC2A	-5.4875	0.0003722	0.039443

## Sheet: S7 (SKA1 signature)
Supplementary Table S7. List of the 549 genes that were consistently correlated with SKA1 in the data sets TCGA, GSE30784, GSE41613, GSE42743, GSE25099, and GSE65858.
FDR, false discovery rate.
		TCGA			GSE30784				GSE41613				GSE42743				GSE25099				GSE65858
EntrezID	gene symbol	Spearman's ρ	p value	FDR	probe set	Spearman's ρ	p value	FDR	probe set	Spearman's ρ	p value	FDR	probe set	Spearman's ρ	p value	FDR	probe set	Spearman's ρ	p value	FDR	probe set	Spearman's ρ	p value	FDR
55723	ASF1B	0.799391	3.03546e-53	2.89107e-49	218115_at	0.483142	3.76714e-11	2.43818e-09	218115_at	0.490098	5.01738e-07	2.32877e-05	218115_at	0.484239	2.394e-05	0.000537982	3852565	0.62957	3.29177e-07	1.85454e-05	ILMN_1695414	0.569191	1.39198e-24	1.55753e-21
9133	CCNB2	0.792525	9.7408e-52	5.56648e-48	202705_at	0.581636	1.68831e-16	9.62194e-14	202705_at	0.589444	0	0	202705_at	0.665862	0	0	3595979	0.840485	0	0	ILMN_1801939	0.582079	6.96021e-26	1.2776e-22
993	CDC25A	0.789343	4.65059e-51	2.21469e-47	204695_at	0.579201	2.40954e-16	1.27615e-13	204695_at	0.485312	6.66401e-07	2.72335e-05	204695_at	0.596412	8.01728e-08	1.02807e-05	2673085	0.688942	8.61033e-09	9.73298e-07	ILMN_1711005	0.619036	5.91635e-30	3.70718e-26
57405	SPC25	0.785046	3.68298e-50	1.50334e-46	209891_at	0.498874	6.81163e-12	7.61009e-10	209891_at	0.53365	3.06273e-08	3.75374e-06	209891_at	0.591583	1.07019e-07	1.25469e-05	2585933	0.689007	8.55424e-09	9.73196e-07	ILMN_1814281	0.513653	1.40194e-19	4.43666e-17
983	CDK1	0.779568	4.80815e-49	1.71729e-45	203213_at	0.521305	5.08654e-13	9.40185e-11	203213_at	0.598675	0	0	203213_at	0.607445	4.02626e-08	6.77105e-06	3248289	0.865828	0	0	ILMN_1710428	0.415753	1.04115e-12	9.51e-11
699	BUB1	0.775152	3.61914e-48	1.149e-44	209642_at	0.557211	5.25791e-15	1.73994e-12	209642_at	0.661766	0	0	209642_at	0.690074	0	0	2570616	0.833809	0	0	ILMN_2202948	0.534446	2.40513e-21	1.15927e-18
11130	ZWINT	0.772151	1.38984e-47	3.30933e-44	204026_s_at	0.575423	4.16048e-16	2.08197e-13	204026_s_at	0.616348	0	0	204026_s_at	0.529443	2.98925e-06	0.000128039	3290210	0.78377	0	0	ILMN_2362545	0.5621	6.84706e-24	6.91995e-21
9156	EXO1	0.771171	2.14705e-47	4.38197e-44	204603_at	0.428429	7.65441e-09	1.64964e-07	204603_at	0.592981	0	0	204603_at	0.48994	1.86815e-05	0.000459577	2388219	0.701841	4.53367e-10	6.19742e-08	ILMN_1673721	0.595611	2.58822e-27	7.37172e-24
55872	PBK	0.769555	4.37745e-47	8.33846e-44	219148_at	0.542014	3.89094e-14	1.02347e-11	219148_at	0.553032	7.27491e-09	1.14924e-06	219148_at	0.637089	3.64938e-09	1.01182e-06	3129149	0.864338	0	0	ILMN_1673673	0.546491	2.00106e-22	1.25387e-19
1058	CENPA	0.767229	1.20861e-46	2.15836e-43	204962_s_at	0.570612	8.25583e-16	3.68228e-13	204962_s_at	0.566721	2.18692e-09	4.3558e-07	204962_s_at	0.618578	1.88636e-08	3.98994e-06	2473991	0.609476	8.9236e-07	4.03484e-05	ILMN_2392472	0.512445	1.76058e-19	5.46128e-17
3832	KIF11	0.766646	1.55601e-46	2.61528e-43	204444_at	0.487328	2.41032e-11	1.83099e-09	204444_at	0.531598	3.53162e-08	4.23691e-06	204444_at	0.608685	3.71422e-08	6.56505e-06	3258168	0.873477	0	0	ILMN_1794539	0.488904	1.24945e-17	2.94326e-15
79172	CENPO	0.765012	3.14648e-46	4.99468e-43	226118_at	0.298241	9.05392e-05	0.000388293	226118_at	0.474003	1.28274e-06	3.53966e-05	226118_at	0.456472	7.57609e-05	0.00116783	2473284	0.635922	2.3794e-07	1.48263e-05	ILMN_1787477	0.531805	4.09424e-21	1.81283e-18
9493	KIF23	0.764073	4.70234e-46	6.718e-43	204709_s_at	0.566197	1.53348e-15	5.72043e-13	204709_s_at	0.732629	0	0	204709_s_at	0.692958	0	0	3599811	0.812613	0	0	ILMN_1811472	0.459356	1.68752e-15	2.68375e-13
2177	FANCD2	0.762399	9.58659e-46	1.30437e-42	242560_at	0.544947	2.66525e-14	7.38958e-12	242560_at	0.470413	1.57207e-06	3.78532e-05	242560_at	0.491751	1.72516e-05	0.00043483	2610241	0.581022	3.40331e-06	0.00011155	ILMN_2235137	0.369443	3.71748e-10	1.92829e-08
56992	KIF15	0.761844	1.2127e-45	1.57502e-42	219306_at	0.532762	1.25379e-13	2.76603e-11	219306_at	0.498461	3.02565e-07	1.78349e-05	219306_at	0.608685	3.71422e-08	6.56505e-06	2620256	0.760111	0	0	ILMN_1753063	0.492831	6.27713e-18	1.5733e-15
51514	DTL	0.760414	2.214e-45	2.75047e-42	218585_s_at	0.4164	2.18152e-08	3.91585e-07	218585_s_at	0.518094	8.74433e-08	7.9376e-06	218585_s_at	0.55835	6.84529e-07	4.5599e-05	2378937	0.771066	0	0	ILMN_1779711	0.481384	4.55645e-17	9.58078e-15
10615	SPAG5	0.758658	4.61051e-45	5.24074e-42	203145_at	0.432725	5.21301e-09	1.19104e-07	203145_at	0.466863	1.91836e-06	4.10378e-05	203145_at	0.665465	2.43576e-10	9.25455e-08	3750785	0.744685	0	0	ILMN_2141259	0.552984	5.0214e-23	3.65862e-20
891	CCNB1	0.758577	4.76881e-45	5.24074e-42	228729_at	0.581004	1.85229e-16	1.02712e-13	228729_at	0.611061	0	0	228729_at	0.590443	1.14468e-07	1.29753e-05	2813414	0.799974	0	0	ILMN_1712803	0.537653	1.25258e-21	6.65142e-19
990	CDC6	0.757612	7.11679e-45	7.53141e-42	203967_at	0.52211	4.61783e-13	8.69212e-11	203967_at	0.573809	1.00433e-09	2.22999e-07	203967_at	0.654192	0	0	3720896	0.800882	0	0	ILMN_1785914	0.447322	1.09058e-14	1.48557e-12
157313	CDCA2	0.757001	9.16162e-45	9.34911e-42	226661_at	0.542731	3.54863e-14	9.4555e-12	226661_at	0.537595	2.31906e-08	2.99217e-06	226661_at	0.570288	3.59378e-07	2.88022e-05	3090697	0.754926	0	0	ILMN_1660654	0.640432	1.43798e-32	1.50173e-28
9824	ARHGAP11	0.754548	2.50596e-44	2.46906e-41	204492_at	0.567251	1.32396e-15	5.14344e-13	204492_at	0.563144	3.07366e-09	5.68073e-07	204492_at	0.516901	5.46792e-06	0.000197442	3587457	0.854809	0	0	ILMN_1744830	0.421615	4.62685e-13	4.58732e-11
83540	NUF2	0.750295	1.39462e-43	1.32828e-40	223381_at	0.584232	1.15167e-16	7.47953e-14	223381_at	0.577832	5.75562e-10	1.45773e-07	223381_at	0.68615	0	0	2364438	0.663923	5.21186e-08	4.2747e-06	ILMN_1658695	0.517196	7.15173e-20	2.4896e-17
1111	CHEK1	0.749479	1.93117e-43	1.77998e-40	238075_at	0.419289	1.7026e-08	3.19599e-07	238075_at	0.49595	3.52673e-07	1.92935e-05	238075_at	0.535681	2.19638e-06	0.000103356	3354799	0.713119	0	0	ILMN_1664630	0.469387	3.3644e-16	5.92172e-14
150468	CKAP2L	0.747232	4.7014e-43	4.0707e-40	229610_at	0.493661	1.21229e-11	1.12546e-09	229610_at	0.580752	3.42995e-10	9.13838e-08	229610_at	0.618343	1.91862e-08	4.01677e-06	2571457	0.76789	0	0	ILMN_1751776	0.504108	8.27147e-19	2.31379e-16
221150	SKA3	0.746122	7.27257e-43	5.93712e-40	227165_at	0.583395	1.30336e-16	7.73847e-14	227165_at	0.52622	5.0983e-08	5.3363e-06	227165_at	0.482382	2.04513e-05	0.000485581	3504617	0.816762	0	0	ILMN_1736816	0.598143	1.37384e-27	4.75368e-24
4998	ORC1	0.746032	7.53103e-43	5.97734e-40	205085_at	0.529048	1.98574e-13	4.20015e-11	205085_at	0.641069	0	0	205085_at	0.403353	0.000539638	0.00462866	2412799	0.675266	2.57038e-08	2.49044e-06	ILMN_1727459	0.541861	5.26638e-22	3.05548e-19
672	BRCA1	0.745154	1.06162e-42	8.19828e-40	204531_s_at	0.513011	1.35744e-12	2.09402e-10	204531_s_at	0.528127	4.48052e-08	5.00896e-06	204531_s_at	0.58833	1.2956e-07	1.39904e-05	3758317	0.733472	0	0	ILMN_1738027	0.548743	1.24294e-22	8.28541e-20
55165	CEP55	0.744824	1.20727e-42	9.07775e-40	218542_at	0.513667	1.25729e-12	1.96915e-10	218542_at	0.644277	0	0	218542_at	0.616365	2.20902e-08	4.2757e-06	3258444	0.878792	0	0	ILMN_1747016	0.420064	5.74257e-13	5.58741e-11
22974	TPX2	0.744448	1.39736e-42	1.02376e-39	210052_s_at	0.600952	9.01616e-18	9.73603e-15	210052_s_at	0.619727	0	0	210052_s_at	0.732294	0	0	3881443	0.72861	0	0	ILMN_1796949	0.497655	2.66243e-18	6.78161e-16
7112	TMPO	0.742402	3.08382e-42	2.20285e-39	224944_at	0.339719	7.0733e-06	4.97811e-05	224944_at	0.385783	0.000107518	0.000459526	224944_at	0.502817	1.05102e-05	0.000309378	3427767	0.774631	0	0	ILMN_1768816	0.369304	3.77841e-10	1.95343e-08
26271	FBXO5	0.742289	3.22182e-42	2.20389e-39	218875_s_at	0.562154	2.68182e-15	9.48672e-13	218875_s_at	0.614349	0	0	218875_s_at	0.58615	1.4706e-07	1.5162e-05	2980241	0.628468	3.48073e-07	1.93625e-05	ILMN_1710676	0.470567	2.77333e-16	4.99358e-14
9837	GINS1	0.742274	3.23955e-42	2.20389e-39	206102_at	0.572431	6.37952e-16	2.97474e-13	206102_at	0.615651	0	0	206102_at	0.729846	0	0	3880827	0.749935	0	0	ILMN_1697751	0.175663	0.00378435	0.0192897
11004	KIF2C	0.73953	9.25125e-42	6.14735e-39	209408_at	0.536414	7.93404e-14	1.93789e-11	209408_at	0.555557	5.92831e-09	9.65232e-07	209408_at	0.708518	0	0	2334098	0.695035	4.07545e-09	5.13332e-07	ILMN_1685916	0.627232	6.232e-31	4.88122e-27
7443	VRK1	0.738038	1.62789e-41	1.03237e-38	203856_at	0.365053	1.23117e-06	1.21267e-05	203856_at	0.589115	0	0	203856_at	0.566834	4.34024e-07	3.26186e-05	3550485	0.704693	0	0	ILMN_1805828	0.400814	7.66861e-12	5.78934e-10
5557	PRIM1	0.737983	1.66202e-41	1.03237e-38	205053_at	0.504017	3.82044e-12	4.899e-10	205053_at	0.574124	9.65417e-10	2.17643e-07	205053_at	0.517438	5.33075e-06	0.000194265	3458133	0.600596	1.36796e-06	5.58392e-05	ILMN_2210129	0.423168	3.72248e-13	3.76984e-11
55355	HJURP	0.737697	1.8513e-41	1.12547e-38	218726_at	0.583547	1.27441e-16	7.73847e-14	218726_at	0.59256	0	0	218726_at	0.6602	3.77061e-10	1.38146e-07	2604254	0.579531	3.64153e-06	0.000117825	ILMN_1703906	0.614455	2.02237e-29	9.52814e-26
6241	RRM2	0.737413	2.06057e-41	1.2266e-38	201890_at	0.516894	8.60182e-13	1.40066e-10	201890_at	0.61331	0	0	201890_at	0.605768	4.48467e-08	7.24503e-06	2469252	0.698665	1.98212e-09	2.60841e-07	ILMN_1678669	0.419058	6.60307e-13	6.30714e-11
54821	ERCC6L	0.735892	3.64522e-41	2.04225e-38	219650_at	0.604013	5.56451e-18	7.13543e-15	219650_at	0.536464	2.51303e-08	3.20217e-06	219650_at	0.468829	3.72799e-05	0.000714166	4012142	0.804122	0	0	ILMN_2334205	0.509388	3.12009e-19	9.39928e-17
7272	TTK	0.734619	5.85646e-41	3.21801e-38	204822_at	0.59383	2.71702e-17	2.4237e-14	204822_at	0.639004	0	0	204822_at	0.564185	5.00978e-07	3.64488e-05	2914777	0.747018	0	0	ILMN_1788166	0.517695	6.49995e-20	2.28813e-17
24137	KIF4A	0.733856	7.77164e-41	4.1898e-38	218355_at	0.670624	3.63066e-23	2.12974e-19	218355_at	0.722202	0	0	218355_at	0.698156	0	0	3980560	0.754537	0	0	ILMN_1799667	0.570231	1.09844e-24	1.29887e-21
5347	PLK1	0.73377	8.02546e-41	4.24651e-38	202240_at	0.607736	3.07212e-18	5.25256e-15	202240_at	0.594572	0	0	202240_at	0.550134	1.05333e-06	6.26409e-05	3653072	0.681294	1.67108e-08	1.69356e-06	ILMN_1736176	0.551171	7.41045e-23	5.15932e-20
9787	DLGAP5	0.733134	1.01523e-40	5.16813e-38	203764_at	0.542814	3.51059e-14	9.4555e-12	203764_at	0.600529	0	0	203764_at	0.663313	0	0	3565663	0.832447	0	0	ILMN_3239771	0.534097	2.58094e-21	1.22516e-18
55388	MCM10	0.733106	1.02577e-40	5.16813e-38	223570_at	0.323208	2.04145e-05	0.000116079	223570_at	0.491098	4.72628e-07	2.26013e-05	223570_at	0.556338	7.61423e-07	4.94371e-05	3235789	0.765621	0	0	ILMN_2413898	0.52517	1.52674e-20	6.21206e-18
90381	TICRR	0.733092	1.03099e-40	5.16813e-38	230021_at	0.59136	3.95837e-17	3.12361e-14	230021_at	0.589417	0	0	230021_at	0.395594	0.000638778	0.00521313	3607698	0.697239	2.75722e-09	3.57506e-07	ILMN_1674662	0.52946	6.54065e-21	2.8071e-18
5985	RFC5	0.731502	1.84976e-40	9.11261e-38	203209_at	0.560398	3.41073e-15	1.1663e-12	203209_at	0.553269	7.13831e-09	1.14408e-06	203209_at	0.651979	0	0	3433747	0.809373	0	0	ILMN_1659364	0.470417	2.84246e-16	5.08882e-14
113115	MTFR2	0.730604	2.56923e-40	1.22351e-37	228069_at	0.583308	1.32011e-16	7.73847e-14	228069_at	0.637637	0	0	228069_at	0.601979	5.69645e-08	8.17301e-06	2975655	0.429868	0.000941052	0.0074182	ILMN_1697998	0.445083	1.53074e-14	2.03212e-12
3070	HELLS	0.730196	2.98036e-40	1.39603e-37	223556_at	0.470536	1.39477e-10	6.33107e-09	223556_at	0.495253	3.67916e-07	1.96047e-05	223556_at	0.55228	9.42064e-07	5.78693e-05	3258910	0.727055	0	0	ILMN_2202423	0.435724	6.15233e-14	6.98379e-12
10036	CHAF1A	0.730102	3.08441e-40	1.42146e-37	203976_s_at	0.451541	9.08914e-10	2.86508e-08	203976_s_at	0.550849	8.64657e-09	1.31396e-06	203976_s_at	0.394031	0.000739004	0.00578266	3817501	0.479971	0.000189051	0.00219903	ILMN_1669842	0.58179	7.45454e-26	1.2776e-22
83461	CDCA3	0.729276	4.16418e-40	1.84446e-37	223307_at	0.54133	4.24778e-14	1.10319e-11	223307_at	0.646973	0	0	223307_at	0.583422	9.31988e-08	1.13819e-05	3442322	0.739176	0	0	ILMN_1737728	0.531057	4.75604e-21	2.06954e-18
81930	KIF18A	0.729255	4.19591e-40	1.84446e-37	221258_s_at	0.497888	7.60262e-12	7.95831e-10	221258_s_at	0.563026	3.10721e-09	5.69146e-07	221258_s_at	0.658417	0	0	3367338	0.749806	0	0	ILMN_2132161	0.440289	3.1382e-14	3.84061e-12
5982	RFC2	0.728042	6.50728e-40	2.81716e-37	203696_s_at	0.47542	8.45252e-11	4.41273e-09	203696_s_at	0.516319	9.81653e-08	8.68043e-06	203696_s_at	0.37448	0.00139037	0.00904731	3056414	0.752982	0	0	ILMN_1732336	0.431489	1.1385e-13	1.2316e-11
10733	PLK4	0.727769	7.18132e-40	3.06257e-37	204886_at	0.669961	4.15214e-23	2.12974e-19	204886_at	0.650444	0	0	204886_at	0.567304	4.2308e-07	3.21494e-05	2742985	0.754408	0	0	ILMN_1789123	0.515463	9.9491e-20	3.28111e-17
2187	FANCB	0.727237	8.69788e-40	3.65477e-37	1553244_at	0.352777	2.92716e-06	2.4443e-05	1553244_at	0.532742	3.26248e-08	3.96034e-06	1553244_at	0.484746	1.83694e-05	0.000454626	4000370	0.675784	2.48187e-08	2.43141e-06	ILMN_1698252	0.498974	2.10075e-18	5.4847e-16
6790	AURKA	0.7262	1.26136e-39	5.14869e-37	208079_s_at	0.635613	2.77465e-20	9.48791e-17	208079_s_at	0.614441	0	0	208079_s_at	0.643226	1.43651e-09	4.60515e-07	3910785	0.749481	0	0	ILMN_1680955	0.514394	1.21873e-19	3.89622e-17
10721	POLQ	0.72573	1.49244e-39	6.00613e-37	219510_at	0.498693	6.95097e-12	7.65241e-10	219510_at	0.491348	4.65605e-07	2.23698e-05	219510_at	0.563146	5.29831e-07	3.81423e-05	2691575	0.543752	1.71009e-05	0.000376476	ILMN_1740291	0.532961	3.24592e-21	1.5173e-18
113130	CDCA5	0.723519	3.27363e-39	1.28134e-36	224753_at	0.569623	9.49238e-16	3.97459e-13	224753_at	0.626131	0	0	224753_at	0.616365	2.20902e-08	4.2757e-06	3377423	0.535909	2.35347e-05	0.00046841	ILMN_1683450	0.558125	1.64485e-23	1.47238e-20
701	BUB1B	0.722748	4.2976e-39	1.63727e-36	203755_at	0.592239	3.46348e-17	2.84241e-14	203755_at	0.628353	0	0	203755_at	0.653018	0	0	3589697	0.819679	0	0	ILMN_1797307	0.5387	1.01075e-21	5.65481e-19
51512	GTSE1	0.719286	1.44248e-38	5.21723e-36	204317_at	0.227395	0.00312334	0.00801421	204317_at	0.437	9.45977e-06	8.09963e-05	204317_at	0.485748	2.24275e-05	0.000514129	3949055	0.555872	1.02958e-05	0.000258628	ILMN_1771039	0.555732	2.77214e-23	2.17128e-20
10403	NDC80	0.71784	2.37893e-38	8.49663e-36	204162_at	0.596379	1.83632e-17	1.79409e-14	204162_at	0.662831	0	0	204162_at	0.592258	5.31492e-08	7.78902e-06	3776139	0.784742	0	0	ILMN_1664511	0.532889	3.29322e-21	1.5173e-18
55055	ZWILCH	0.717356	2.81085e-38	9.91536e-36	222606_at	0.571707	7.0703e-16	3.22359e-13	222606_at	0.690419	0	0	222606_at	0.583535	1.70975e-07	1.61965e-05	3598721	0.796409	0	0	ILMN_1700378	0.37489	1.95115e-10	1.08771e-08
64946	CENPH	0.716074	4.36443e-38	1.48458e-35	231772_x_at	0.624618	1.87934e-19	5.50834e-16	231772_x_at	0.633008	0	0	231772_x_at	0.53112	2.753e-06	0.000122258	2813442	0.668006	4.08456e-08	3.5798e-06	ILMN_1693221	0.482992	3.46453e-17	7.48578e-15
23594	ORC6	0.716013	4.45796e-38	1.49856e-35	219105_x_at	0.418801	1.77571e-08	3.32108e-07	219105_x_at	0.589917	0	0	219105_x_at	0.488028	2.03105e-05	0.000484547	3658925	0.667488	4.21527e-08	3.66168e-06	ILMN_1731070	0.415776	1.03777e-12	9.50685e-11
29127	RACGAP1	0.715859	4.69814e-38	1.56093e-35	222077_s_at	0.479596	5.47337e-11	3.25499e-09	222077_s_at	0.622594	0	0	222077_s_at	0.638498	3.0599e-09	8.6e-07	3454223	0.775927	0	0	ILMN_2077550	0.557725	1.79511e-23	1.56225e-20
11065	UBE2C	0.715762	4.85719e-38	1.59523e-35	202954_at	0.592266	3.44933e-17	2.84241e-14	202954_at	0.620029	0	0	202954_at	0.636653	3.84299e-09	1.05129e-06	3887049	0.546344	1.53639e-05	0.000348235	ILMN_2301083	0.491049	8.58902e-18	2.06995e-15
23234	DNAJC9	0.714439	7.6252e-38	2.44803e-35	213092_x_at	0.334318	1.0072e-05	6.62117e-05	213092_x_at	0.321113	0.0014122	0.00403782	213092_x_at	0.454427	8.21781e-05	0.00122711	3294280	0.781955	0	0	ILMN_1799516	0.416875	8.92451e-13	8.27233e-11
55143	CDCA8	0.714268	8.0802e-38	2.56528e-35	221520_s_at	0.606368	3.82503e-18	6.03678e-15	221520_s_at	0.652154	0	0	221520_s_at	0.727163	0	0	2330773	0.688035	9.41533e-09	1.0574e-06	ILMN_1709294	0.646659	2.27747e-33	3.56766e-29
83990	BRIP1	0.714049	8.70478e-38	2.7332e-35	235609_at	0.455536	6.18654e-10	2.03412e-08	235609_at	0.383508	0.000118774	0.000497276	235609_at	0.548055	1.17289e-06	6.75234e-05	3765580	0.670275	3.551e-08	3.1786e-06	ILMN_1760757	0.161797	0.00772539	0.033486
79000	AUNIP	0.713344	1.10519e-37	3.39554e-35	220011_at	0.476039	7.92789e-11	4.23172e-09	220011_at	0.51336	1.18844e-07	9.6231e-06	220011_at	0.386553	0.000945171	0.00681141	2402416	0.652969	9.66307e-08	7.04127e-06	ILMN_1787280	0.583785	4.63522e-26	9.68143e-23
54069	MIS18A	0.712819	1.3199e-37	3.92848e-35	219004_s_at	0.459864	4.05494e-10	1.44687e-08	219004_s_at	0.315932	0.00169831	0.00473446	219004_s_at	0.584842	1.58596e-07	1.57957e-05	3929038	0.771779	0	0	ILMN_1712386	0.476213	1.089e-16	2.10607e-14
7153	TOP2A	0.71244	1.50021e-37	4.41914e-35	201292_at	0.490211	1.76589e-11	1.47881e-09	201292_at	0.498882	2.94861e-07	1.75845e-05	201292_at	0.685983	0	0	3756193	0.757843	0	0	ILMN_1686097	0.466928	5.02039e-16	8.54831e-14
6941	TCF19	0.712148	1.65507e-37	4.82553e-35	223274_at	0.418518	1.81949e-08	3.38138e-07	223274_at	0.496831	3.3426e-07	1.88907e-05	223274_at	0.630952	6.93703e-09	1.73569e-06	2902178	0.614208	7.08289e-07	3.44076e-05	ILMN_2317618	0.436742	5.29946e-14	6.1722e-12
146956	EME1	0.711765	1.88249e-37	5.3847e-35	234464_s_at	0.361388	1.6005e-06	1.51324e-05	234464_s_at	0.400668	5.50935e-05	0.00026914	234464_s_at	0.308015	0.00921317	0.0347667	3726375	0.498963	9.66794e-05	0.00134029	ILMN_1750102	0.492462	6.69974e-18	1.65278e-15
10024	TROAP	0.711762	1.88454e-37	5.3847e-35	204649_at	0.389932	1.90007e-07	2.54629e-06	204649_at	0.419248	2.29106e-05	0.000142605	204649_at	0.426563	0.000207765	0.00242613	3413875	0.46448	0.000318257	0.00322722	ILMN_1700337	0.52494	1.59745e-20	6.41644e-18
995	CDC25C	0.711492	2.06337e-37	5.8373e-35	205167_s_at	0.285081	0.000188333	0.000724414	205167_s_at	0.438933	8.56701e-06	7.68147e-05	205167_s_at	0.428189	0.00019527	0.00232657	2877378	0.552567	1.18437e-05	0.000287675	ILMN_1725260	0.55542	2.96609e-23	2.26653e-20
55789	DEPDC1B	0.708598	5.41868e-37	1.50318e-34	226980_at	0.556254	5.98236e-15	1.94826e-12	226980_at	0.575821	7.72386e-10	1.76061e-07	226980_at	0.55949	6.44282e-07	4.33401e-05	2858592	0.76938	0	0	ILMN_2103685	0.556017	2.60545e-23	2.14812e-20
4751	NEK2	0.708206	6.17041e-37	1.66327e-34	204641_at	0.487017	2.49201e-11	1.87282e-09	204641_at	0.467468	1.85466e-06	4.02202e-05	204641_at	0.617371	2.05714e-08	4.26326e-06	2454444	0.573827	4.70629e-06	0.000144835	ILMN_2051373	0.553482	4.51088e-23	3.3649e-20
5933	RBL1	0.70622	1.18748e-36	3.14165e-34	205296_at	0.417183	2.04023e-08	3.70766e-07	205296_at	0.373646	0.000181456	0.000703699	205296_at	0.460161	6.53496e-05	0.0010549	3904747	0.689785	7.89548e-09	9.28193e-07	ILMN_1782745	0.390322	2.9405e-11	1.95597e-09
332	BIRC5	0.705912	1.31365e-36	3.44356e-34	202094_at	0.465441	2.33209e-10	9.23695e-09	202094_at	0.536122	2.57456e-08	3.26032e-06	202094_at	0.567069	4.28519e-07	3.23233e-05	3736290	0.63469	2.53493e-07	1.53085e-05	ILMN_1803124	0.528347	8.15918e-21	3.45442e-18
9212	AURKB	0.705606	1.45226e-36	3.7723e-34	209464_at	0.517108	8.38697e-13	1.3766e-10	209464_at	0.55582	5.8013e-09	9.52109e-07	209464_at	0.667404	0	0	3744263	0.425071	0.00108463	0.0082584	ILMN_1684217	0.591194	7.70969e-27	2.01287e-23
8438	RAD54L	0.703887	2.54433e-36	6.43356e-34	204558_at	0.562228	2.65485e-15	9.48672e-13	204558_at	0.454736	2.88069e-06	4.66435e-05	204558_at	0.443561	0.000125566	0.00167942	2334646	0.411006	0.00162684	0.0112501	ILMN_1658027	0.561804	7.31125e-24	7.15817e-21
9833	MELK	0.702265	4.30278e-36	1.05986e-33	204825_at	0.498541	7.0697e-12	7.69247e-10	204825_at	0.530586	3.78694e-08	4.46489e-06	204825_at	0.719249	0	0	3168508	0.745528	0	0	ILMN_1731184	0.550216	9.08696e-23	6.18901e-20
991	CDC20	0.701901	4.83967e-36	1.18191e-33	202870_s_at	0.545941	2.34228e-14	6.67452e-12	202870_s_at	0.697625	0	0	202870_s_at	0.640409	2.34182e-09	7.06575e-07	2333136	0.666256	4.53964e-08	3.8636e-06	ILMN_1663390	0.597747	1.51729e-27	4.75368e-24
8317	CDC7	0.701789	5.01688e-36	1.21481e-33	204510_at	0.445598	1.59637e-09	4.53011e-08	204510_at	0.413463	3.02663e-05	0.000173682	204510_at	0.483602	2.46068e-05	0.000545203	2346399	0.583614	3.02373e-06	0.000103535	ILMN_1741801	0.507829	4.16839e-19	1.23204e-16
890	CCNA2	0.701625	5.2892e-36	1.26999e-33	213226_at	0.578981	2.48799e-16	1.27615e-13	213226_at	0.617478	0	0	213226_at	0.612676	2.849e-08	5.46289e-06	2784113	0.76763	0	0	ILMN_1786125	0.536137	1.70648e-21	8.76458e-19
79968	WDR76	0.701536	5.44364e-36	1.29617e-33	239680_at	0.437565	3.36009e-09	8.28242e-08	239680_at	0.419932	2.21619e-05	0.000139635	239680_at	0.307445	0.00934869	0.0351231	3591704	0.632292	2.86601e-07	1.67348e-05	ILMN_1803192	0.379697	1.09368e-10	6.45291e-09
675	BRCA2	0.70032	8.0426e-36	1.88362e-33	214727_at	0.536829	7.52955e-14	1.86125e-11	214727_at	0.4785	9.9121e-07	3.19727e-05	214727_at	0.461938	6.08228e-05	0.00100153	3484641	0.5958	1.71697e-06	6.68367e-05	ILMN_1677794	0.339769	1.01388e-08	3.58519e-07
25886	POC1A	0.700132	8.54028e-36	1.98391e-33	226355_at	0.638209	1.74629e-20	7.16573e-17	226355_at	0.569259	1.68763e-09	3.56925e-07	226355_at	0.321764	0.00642648	0.0268921	2675936	0.647005	1.33248e-07	9.14277e-06	ILMN_1780667	0.520297	3.94177e-20	1.436e-17
79075	DSCC1	0.699865	9.30281e-36	2.14362e-33	219000_s_at	0.472992	1.08523e-10	5.30133e-09	219000_s_at	0.576807	6.7182e-10	1.63079e-07	219000_s_at	0.639068	2.83624e-09	8.19593e-07	3150715	0.785325	0	0	ILMN_1776577	0.535021	2.14052e-21	1.06448e-18
51053	GMNN	0.699153	1.1678e-35	2.6694e-33	218350_s_at	0.518981	6.71514e-13	1.15777e-10	218350_s_at	0.582211	2.46906e-10	6.66485e-08	218350_s_at	0.51613	5.67092e-06	0.000201647	2898597	0.669756	3.66767e-08	3.25004e-06	ILMN_1720114	0.492152	7.07579e-18	1.73191e-15
1033	CDKN3	0.698271	1.54571e-35	3.50521e-33	209714_s_at	0.481053	4.69686e-11	2.85602e-09	209714_s_at	0.567129	2.10011e-09	4.22389e-07	209714_s_at	0.6	6.4399e-08	8.86761e-06	3536336	0.765491	0	0	ILMN_1666305	0.398247	1.07017e-11	7.79734e-10
8208	CHAF1B	0.698184	1.58931e-35	3.57569e-33	204775_at	0.472825	1.10402e-10	5.35489e-09	204775_at	0.426967	1.56841e-05	0.000109928	204775_at	0.396714	0.00067567	0.0054109	3920003	0.538177	2.14735e-05	0.000440308	ILMN_1674231	0.558443	1.53384e-23	1.41339e-20
3148	HMGB2	0.697346	2.0722e-35	4.62571e-33	208808_s_at	0.405781	5.31776e-08	8.43156e-07	208808_s_at	0.468507	1.7499e-06	3.95668e-05	208808_s_at	0.482998	2.52544e-05	0.000552983	2793951	0.553085	1.15873e-05	0.000283399	ILMN_1654268	0.436778	5.27156e-14	6.16261e-12
1062	CENPE	0.697122	2.2248e-35	4.92784e-33	205046_at	0.533004	1.21657e-13	2.71309e-11	205046_at	0.573756	1.01091e-09	2.22999e-07	205046_at	0.576995	2.47701e-07	2.16259e-05	2780172	0.666191	4.55727e-08	3.8636e-06	ILMN_1716279	0.499394	1.94769e-18	5.12781e-16
4001	LMNB1	0.697064	2.26575e-35	4.97994e-33	203276_at	0.446793	1.42661e-09	4.1167e-08	203276_at	0.533597	3.07399e-08	3.75374e-06	203276_at	0.527331	3.31422e-06	0.000137092	2827185	0.440887	0.000674083	0.00572581	ILMN_2126706	0.503327	9.54165e-19	2.64548e-16
4436	MSH2	0.696544	2.67019e-35	5.82408e-33	209421_at	0.532377	1.31543e-13	2.87113e-11	209421_at	0.456909	3.31616e-06	5.06152e-05	209421_at	0.611033	3.18134e-08	5.93377e-06	2480992	0.542585	1.79408e-05	0.00038866	ILMN_1737413	0.402891	5.84456e-12	4.61234e-10
4085	MAD2L1	0.694568	4.96501e-35	1.06666e-32	203362_s_at	0.569822	9.22907e-16	3.94485e-13	203362_s_at	0.614875	0	0	203362_s_at	0.647418	3.7376e-10	1.38146e-07	2783715	0.693285	5.23565e-09	6.5018e-07	ILMN_1777564	0.450787	6.42063e-15	9.31289e-13
29893	PSMC3IP	0.694254	5.47737e-35	1.16795e-32	213951_s_at	0.58866	5.9499e-17	4.52126e-14	213951_s_at	0.607906	0	0	213951_s_at	0.46271	5.89505e-05	0.00097855	3757970	0.514325	5.46982e-05	0.000884095	ILMN_2396947	0.590864	8.35774e-27	2.01422e-23
2175	FANCA	0.693588	6.74251e-35	1.41657e-32	203805_s_at	0.568605	1.09531e-15	4.4945e-13	203805_s_at	0.645592	0	0	203805_s_at	0.478873	3.01245e-05	0.000620547	3704980	0.519964	4.40989e-05	0.000753528	ILMN_1682747	0.240518	6.53691e-05	0.000710376
64151	NCAPG	0.693434	7.07465e-35	1.4755e-32	218662_s_at	0.604129	5.46315e-18	7.13543e-15	218662_s_at	0.663581	0	0	218662_s_at	0.649732	0	0	2720251	0.769316	0	0	ILMN_1751444	0.565291	3.3587e-24	3.50761e-21
4176	MCM7	0.693196	7.61656e-35	1.57167e-32	208795_s_at	0.398135	9.91154e-08	1.46827e-06	208795_s_at	0.507508	1.72471e-07	1.22634e-05	208795_s_at	0.616834	2.13702e-08	4.2757e-06	3063685	0.6916	6.45667e-09	7.90673e-07	ILMN_1663195	0.570148	1.11935e-24	1.29887e-21
55771	PRR11	0.693184	7.64575e-35	1.57167e-32	228273_at	0.511597	1.60046e-12	2.41445e-10	228273_at	0.61402	0	0	228273_at	0.563078	5.31746e-07	3.81463e-05	3728964	0.754019	0	0	ILMN_1782403	0.364122	6.897e-10	3.31416e-08
348654	GEN1	0.692935	8.26133e-35	1.68608e-32	228286_at	0.400028	8.50759e-08	1.28346e-06	228286_at	0.293933	0.00359338	0.0090374	228286_at	0.465191	5.32837e-05	0.000907992	2471316	0.537853	2.17573e-05	0.000444061	ILMN_1680220	0.369101	3.86928e-10	1.99711e-08
5111	PCNA	0.692585	9.20908e-35	1.85653e-32	201202_at	0.531026	1.55545e-13	3.35929e-11	201202_at	0.498475	3.02321e-07	1.78349e-05	201202_at	0.667606	0	0	3896200	0.651737	1.0333e-07	7.407e-06	ILMN_1694177	0.392346	2.27727e-11	1.54139e-09
2237	FEN1	0.691922	1.13094e-34	2.25975e-32	204767_s_at	0.487125	2.46324e-11	1.85802e-09	204767_s_at	0.59064	0	0	204767_s_at	0.645909	7.21201e-10	2.50794e-07	3333226	0.645839	1.41769e-07	9.61524e-06	ILMN_1755834	0.52221	2.72164e-20	1.02734e-17
29128	UHRF1	0.691505	1.28644e-34	2.5526e-32	225655_at	0.572775	6.07487e-16	2.89856e-13	225655_at	0.585972	5.03027e-11	1.43328e-08	225655_at	0.524782	3.75059e-06	0.000150823	3817698	0.434146	0.000827745	0.00671101	ILMN_1786065	0.488608	1.3155e-17	3.07573e-15
8318	CDC45	0.691207	1.41026e-34	2.77899e-32	204126_s_at	0.549407	1.4883e-14	4.55754e-12	204126_s_at	0.527377	4.71449e-08	5.19055e-06	204126_s_at	0.48786	2.04596e-05	0.000485581	3936913	0.708193	0	0	ILMN_1670238	0.516882	7.59343e-20	2.61431e-17
9319	TRIP13	0.690625	1.68739e-34	3.30232e-32	204033_at	0.442827	2.06819e-09	5.55407e-08	204033_at	0.579936	4.02229e-10	1.04967e-07	204033_at	0.645238	8.87814e-10	2.98611e-07	2798915	0.706054	0	0	ILMN_1796589	0.359529	1.16542e-09	5.28403e-08
84823	LMNB2	0.690551	1.72638e-34	3.35563e-32	216952_s_at	0.497345	8.0746e-12	8.40947e-10	216952_s_at	0.506049	1.8905e-07	1.29711e-05	216952_s_at	0.660161	0	0	3845909	0.536946	2.25706e-05	0.000454869	ILMN_1708101	0.524123	1.87443e-20	7.43365e-18
151246	SGO2	0.68934	2.50362e-34	4.80106e-32	230165_at	0.513243	1.32117e-12	2.05351e-10	230165_at	0.637571	0	0	230165_at	0.535312	2.23711e-06	0.000103843	2522212	0.713897	0	0	ILMN_1746699	0.504772	7.32397e-19	2.06721e-16
84930	MASTL	0.688392	3.34483e-34	6.37146e-32	228468_at	0.427581	8.25186e-09	1.75626e-07	228468_at	0.334749	0.000856119	0.00262531	228468_at	0.5278	3.23925e-06	0.000135356	3240012	0.683757	1.37529e-08	1.42658e-06	ILMN_1682336	0.458778	1.84877e-15	2.92535e-13
899	CCNF	0.686184	6.53871e-34	1.22915e-31	204826_at	0.567225	1.32867e-15	5.14344e-13	204826_at	0.564512	2.70652e-09	5.14113e-07	204826_at	0.370154	0.00159129	0.00997205	3644764	0.635662	2.41137e-07	1.49674e-05	ILMN_1773119	0.514634	1.16455e-19	3.80057e-17
10606	PAICS	0.683412	1.50463e-33	2.80992e-31	201013_s_at	0.458333	4.71173e-10	1.64686e-08	201013_s_at	0.518646	8.43398e-08	7.72424e-06	201013_s_at	0.667874	0	0	2728189	0.755704	0	0	ILMN_1773760	0.346243	5.0735e-09	1.95274e-07
4172	MCM3	0.683081	1.66074e-33	3.06144e-31	201555_at	0.443928	1.86655e-09	5.10614e-08	201555_at	0.369306	0.000217779	0.000822183	201555_at	0.605466	4.57193e-08	7.26841e-06	2957126	0.584198	2.94402e-06	0.000101396	ILMN_2224143	0.457443	2.28146e-15	3.53852e-13
10592	SMC2	0.682742	1.83763e-33	3.36581e-31	213253_at	0.495392	1.00215e-11	9.69866e-10	213253_at	0.442983	6.94758e-06	6.89492e-05	213253_at	0.603488	5.18255e-08	7.7051e-06	3182781	0.766464	0	0	ILMN_1748923	0.414439	1.24599e-12	1.12175e-10
25788	RAD54B	0.682619	1.9065e-33	3.46971e-31	219494_at	0.417556	1.97616e-08	3.60719e-07	219494_at	0.405941	4.31607e-05	0.000223822	219494_at	0.639302	2.74654e-09	8.0501e-07	3144973	0.67209	3.16573e-08	2.95368e-06	ILMN_1722127	0.471172	2.51096e-16	4.54731e-14
5427	POLE2	0.68198	2.30586e-33	4.16996e-31	205909_at	0.491	1.62081e-11	1.42049e-09	205909_at	0.466469	1.96102e-06	4.15603e-05	205909_at	0.5111	7.17914e-06	0.000237189	3563395	0.799261	0	0	ILMN_1774336	0.434376	7.48998e-14	8.35093e-12
1063	CENPF	0.680373	3.71169e-33	6.67007e-31	209172_s_at	0.59455	2.43324e-17	2.26922e-14	209172_s_at	0.499527	2.83425e-07	1.70788e-05	209172_s_at	0.567807	4.11644e-07	3.16318e-05	2379863	0.685507	1.18641e-08	1.2835e-06	ILMN_1664516	0.491323	8.18477e-18	1.98782e-15
57122	NUP107	0.679786	4.41308e-33	7.88093e-31	218768_at	0.434619	4.39355e-09	1.03843e-07	218768_at	0.503419	2.22805e-07	1.46501e-05	218768_at	0.623474	1.30652e-08	2.91367e-06	3421177	0.704174	0	0	ILMN_1815924	0.345488	5.50493e-09	2.09817e-07
259266	ASPM	0.678265	6.89949e-33	1.21691e-30	219918_s_at	0.5446	2.78767e-14	7.62595e-12	219918_s_at	0.527785	4.58586e-08	5.08535e-06	219918_s_at	0.684909	0	0	2449559	0.654459	8.90521e-08	6.57048e-06	ILMN_1815184	0.518613	5.45124e-20	1.96307e-17
29089	UBE2T	0.677927	7.61587e-33	1.33502e-30	223229_at	0.524155	3.60804e-13	7.0501e-11	223229_at	0.511598	1.3305e-07	1.03001e-05	223229_at	0.45664	7.5256e-05	0.0011618	2451200	0.683433	1.41214e-08	1.44777e-06	ILMN_1711470	0.532721	3.40631e-21	1.54666e-18
10635	RAD51AP1	0.677412	8.85432e-33	1.54265e-30	204146_at	0.493418	1.2449e-11	1.14537e-09	204146_at	0.515793	1.01573e-07	8.75537e-06	204146_at	0.652951	0	0	3401804	0.577521	3.98758e-06	0.00012647	ILMN_1670353	0.44617	1.29881e-14	1.73896e-12
51659	GINS2	0.677306	9.13292e-33	1.58155e-30	221521_s_at	0.507967	2.43423e-12	3.44435e-10	221521_s_at	0.637006	0	0	221521_s_at	0.498089	1.30134e-05	0.000357424	3703112	0.700933	8.63901e-10	1.1629e-07	ILMN_1809590	0.555742	2.76591e-23	2.17128e-20
23404	EXOSC2	0.677195	9.43173e-33	1.62345e-30	209527_at	0.196452	0.0109436	0.0238633	209527_at	0.31225	0.00193261	0.0052835	209527_at	0.500101	1.18867e-05	0.000336849	3191695	0.665802	4.66428e-08	3.91666e-06	ILMN_1697736	0.419726	6.01902e-13	5.82025e-11
54962	TIPIN	0.676723	1.08233e-32	1.85183e-30	219258_at	0.496231	9.13527e-12	9.05451e-10	219258_at	0.592284	0	0	219258_at	0.567069	4.28519e-07	3.23233e-05	3630099	0.671312	3.32657e-08	3.03942e-06	ILMN_1761939	0.444953	1.56126e-14	2.06389e-12
6491	STIL	0.674421	2.10886e-32	3.55052e-30	205339_at	0.561598	2.89473e-15	1.00663e-12	205339_at	0.57991	4.0421e-10	1.04967e-07	205339_at	0.596819	3.95113e-08	6.69962e-06	2411228	0.81728	0	0	ILMN_2413650	0.500828	1.50309e-18	3.99082e-16
2956	MSH6	0.674415	2.11244e-32	3.55052e-30	202911_at	0.347062	4.32769e-06	3.35948e-05	202911_at	0.355644	0.000380829	0.00131152	202911_at	0.537966	1.30973e-06	7.16458e-05	2481142	0.531825	2.77155e-05	0.000529507	ILMN_1729051	0.462838	9.69917e-16	1.58268e-13
55635	DEPDC1	0.673292	2.91826e-32	4.87622e-30	235545_at	0.526992	2.55508e-13	5.19035e-11	235545_at	0.504076	2.13867e-07	1.4199e-05	235545_at	0.580919	1.985e-07	1.81813e-05	2417528	0.693155	5.32585e-09	6.56756e-07	ILMN_1802819	0.52827	8.28578e-21	3.46124e-18
144455	E2F7	0.673151	3.03885e-32	5.0482e-30	228033_at	0.597472	1.55089e-17	1.59098e-14	228033_at	0.626223	0	0	228033_at	0.622032	1.46008e-08	3.22113e-06	3463112	0.610708	8.40475e-07	3.86176e-05	ILMN_1798210	0.501829	1.2534e-18	3.38525e-16
4288	MKI67	0.671335	5.1089e-32	8.29413e-30	212023_s_at	0.573039	5.85065e-16	2.85804e-13	212023_s_at	0.565432	2.47955e-09	4.79887e-07	212023_s_at	0.397887	0.000649552	0.00528006	3312490	0.732759	0	0	ILMN_1734827	0.488486	1.34371e-17	3.1184e-15
1017	CDK2	0.671104	5.45594e-32	8.80749e-30	204252_at	0.498662	6.97471e-12	7.65241e-10	204252_at	0.52626	5.08474e-08	5.3363e-06	204252_at	0.465761	5.20555e-05	0.000894492	3417146	0.659126	6.8664e-08	5.30682e-06	ILMN_1665559	0.463289	9.02422e-16	1.48026e-13
79980	DSN1	0.670989	5.63781e-32	9.04995e-30	219512_at	0.247668	0.0012511	0.00365132	219512_at	0.391305	8.41891e-05	0.000375139	219512_at	0.772468	0	0	3904566	0.572984	4.88649e-06	0.000149339	ILMN_1715905	0.394057	1.83226e-11	1.26721e-09
122769	LRR1	0.670901	5.78171e-32	9.19728e-30	235113_at	0.473503	1.02987e-10	5.1536e-09	235113_at	0.523051	6.30497e-08	6.24862e-06	235113_at	0.658188	4.44577e-10	1.57265e-07	3534785	0.674488	2.70753e-08	2.58079e-06	ILMN_1715616	0.439782	3.3837e-14	4.0931e-12
7514	XPO1	0.670456	6.5612e-32	1.03576e-29	208775_at	0.332235	1.15231e-05	7.37656e-05	208775_at	0.255641	0.0116805	0.0250785	208775_at	0.533937	2.39531e-06	0.00011019	2555490	0.629829	3.24875e-07	1.84207e-05	ILMN_1725121	0.238836	7.37691e-05	0.000783718
3015	H2AZ1	0.669752	8.01058e-32	1.25762e-29	213911_s_at	0.476551	7.51857e-11	4.05943e-09	213911_s_at	0.559817	4.13661e-09	7.1313e-07	213911_s_at	0.597641	3.74378e-08	6.56505e-06	2779486	0.61343	7.35822e-07	3.51639e-05	ILMN_1707858	0.426232	2.41563e-13	2.53966e-11
195828	ZNF367	0.669367	8.93338e-32	1.39483e-29	229551_x_at	0.394899	1.28388e-07	1.82293e-06	229551_x_at	0.462747	2.41018e-06	4.42658e-05	229551_x_at	0.561603	5.7556e-07	3.98316e-05	3216319	0.465841	0.000304298	0.00311614	ILMN_2200880	0.315367	1.19892e-07	3.10688e-06
1854	DUT	0.669289	9.13056e-32	1.41787e-29	208955_at	0.486353	2.67578e-11	1.97478e-09	208955_at	0.485312	6.66401e-07	2.72335e-05	208955_at	0.496278	1.41123e-05	0.000380475	3593147	0.525019	3.62477e-05	0.000648269	ILMN_2374778	0.482712	3.63395e-17	7.74502e-15
219844	HYLS1	0.66754	1.49464e-31	2.30845e-29	227687_at	0.353929	2.70289e-06	2.29343e-05	227687_at	0.330515	0.00100241	0.00301575	227687_at	0.559893	6.30621e-07	4.25607e-05	3354879	0.400246	0.00219452	0.0141699	ILMN_1747078	0.187882	0.00193156	0.0112882
7913	DEK	0.666519	1.98991e-31	3.05687e-29	200934_at	0.475021	8.80765e-11	4.56028e-09	200934_at	0.370818	0.000204418	0.000779923	200934_at	0.525386	3.6426e-06	0.000147407	2944068	0.478092	0.000201632	0.00230882	ILMN_1747630	0.331295	2.45049e-08	7.64679e-07
55010	PARPBP	0.665316	2.78369e-31	4.20837e-29	227928_at	0.586148	8.6653e-17	6.3495e-14	227928_at	0.525352	5.40517e-08	5.57222e-06	227928_at	0.669316	0	0	3428845	0.713119	0	0	ILMN_1727055	0.454938	3.37628e-15	5.08552e-13
2305	FOXM1	0.664713	3.2923e-31	4.95111e-29	202580_x_at	0.493601	1.22019e-11	1.12769e-09	202580_x_at	0.549732	9.43334e-09	1.40235e-06	202580_x_at	0.699933	0	0	3440598	0.690174	7.5758e-09	8.96588e-07	ILMN_1716400	0.534523	2.36796e-21	1.15919e-18
55706	NDC1	0.664394	3.59729e-31	5.38143e-29	234672_s_at	0.528324	2.17053e-13	4.54416e-11	234672_s_at	0.548693	1.02208e-08	1.48709e-06	234672_s_at	0.675654	0	0	2413423	0.820456	0	0	ILMN_1749930	0.375357	1.84519e-10	1.03602e-08
55247	NEIL3	0.663535	4.56278e-31	6.79022e-29	219502_at	0.51836	7.22981e-13	1.21585e-10	219502_at	0.508534	1.61657e-07	1.16774e-05	219502_at	0.609993	3.40848e-08	6.2439e-06	2752725	0.586531	2.64465e-06	9.3646e-05	ILMN_1757697	0.414952	1.1617e-12	1.05496e-10
54892	NCAPG2	0.66304	5.23208e-31	7.70599e-29	219588_s_at	0.528056	2.24308e-13	4.64861e-11	219588_s_at	0.575939	7.59885e-10	1.75158e-07	219588_s_at	0.640062	1.85715e-09	5.75273e-07	3082181	0.834651	0	0	ILMN_2066756	0.382852	7.44126e-11	4.52689e-09
29028	ATAD2	0.662506	6.06105e-31	8.83584e-29	228401_at	0.535894	8.4712e-14	2.04475e-11	228401_at	0.501315	2.5385e-07	1.56959e-05	228401_at	0.587458	1.36313e-07	1.44908e-05	3151534	0.721092	0	0	ILMN_2048700	0.449413	7.92662e-15	1.11865e-12
7083	TK1	0.661683	7.602e-31	1.1026e-28	202338_at	0.450559	9.98307e-10	3.12706e-08	202338_at	0.534268	2.93323e-08	3.62502e-06	202338_at	0.484105	2.4079e-05	0.000538157	3772158	0.474203	0.000230133	0.00254909	ILMN_1806037	0.485663	2.19067e-17	4.79955e-15
7398	USP1	0.660997	9.17472e-31	1.31075e-28	202413_s_at	0.488484	2.12825e-11	1.71236e-09	202413_s_at	0.584933	9.79913e-11	2.75383e-08	202413_s_at	0.55664	7.49389e-07	4.88102e-05	2339414	0.527936	3.23297e-05	0.000595717	ILMN_1696975	0.332219	2.22856e-08	7.10284e-07
10713	USP39	0.660794	9.69835e-31	1.37184e-28	217829_s_at	0.377655	4.8714e-07	5.62445e-06	217829_s_at	0.397381	6.40253e-05	0.00030188	217829_s_at	0.335801	0.00419756	0.0198574	2491702	0.596902	1.62999e-06	6.41592e-05	ILMN_1659523	0.392478	2.2395e-11	1.52199e-09
4605	MYBL2	0.660299	1.1103e-30	1.56279e-28	201710_at	0.403807	6.25453e-08	9.70682e-07	201710_at	0.496621	3.38572e-07	1.89502e-05	201710_at	0.412542	0.000392496	0.00377359	3886223	0.581086	3.3933e-06	0.00011155	ILMN_1709020	0.171003	0.00483829	0.0233997
9928	KIF14	0.65985	1.25521e-30	1.7581e-28	236641_at	0.519425	6.36882e-13	1.11683e-10	236641_at	0.516384	9.77469e-08	8.68043e-06	236641_at	0.677431	0	0	2450345	0.702165	3.11565e-10	4.2923e-08	ILMN_1808071	0.482844	3.5528e-17	7.62392e-15
4174	MCM5	0.659015	1.57532e-30	2.19569e-28	216237_s_at	0.361793	1.55509e-06	1.47575e-05	216237_s_at	0.402141	5.14824e-05	0.000255946	216237_s_at	0.413581	0.000378406	0.00367428	3944147	0.434794	0.000811699	0.00659608	ILMN_1815169	0.450623	6.5842e-15	9.47512e-13
9735	KNTC1	0.658481	1.82087e-30	2.52561e-28	206316_s_at	0.412087	3.14456e-08	5.36746e-07	206316_s_at	0.342547	0.000636701	0.00202667	206316_s_at	0.543628	1.47159e-06	7.67618e-05	3435362	0.561512	8.08403e-06	0.000216318	ILMN_1732516	0.374757	1.98251e-10	1.10128e-08
91687	CENPL	0.658341	1.89167e-30	2.59859e-28	1554271_a_at	0.480823	4.81206e-11	2.90379e-09	1554271_a_at	0.530954	3.69217e-08	4.37832e-06	1554271_a_at	0.665851	2.35822e-10	9.129e-08	2444451	0.66146	6.01194e-08	4.79704e-06	ILMN_1742779	0.383563	6.81894e-11	4.18897e-09
79801	SHCBP1	0.658271	1.92763e-30	2.63532e-28	219493_at	0.407493	4.61589e-08	7.48651e-07	219493_at	0.565643	2.42983e-09	4.74742e-07	219493_at	0.628337	8.77032e-09	2.11672e-06	3689880	0.751232	0	0	ILMN_1709162	0.215831	0.000353985	0.00288811
81624	DIAPH3	0.657438	2.41484e-30	3.28567e-28	229097_at	0.380914	3.80846e-07	4.57484e-06	229097_at	0.518304	8.62485e-08	7.86394e-06	229097_at	0.535714	2.19271e-06	0.000103356	3515965	0.654589	8.84194e-08	6.57048e-06	ILMN_2373689	0.381497	8.78348e-11	5.28509e-09
11169	WDHD1	0.657329	2.4873e-30	3.35235e-28	204727_at	0.382206	3.45176e-07	4.23057e-06	204727_at	0.483839	7.26627e-07	2.85865e-05	204727_at	0.400101	0.000602794	0.00498289	3565571	0.75363	0	0	ILMN_1756043	0.448906	8.56677e-15	1.1982e-12
1434	CSE1L	0.6566	3.02769e-30	4.06151e-28	201111_at	0.463656	2.78676e-10	1.06275e-08	201111_at	0.51595	1.00539e-07	8.73968e-06	201111_at	0.709323	0	0	3888133	0.770677	0	0	ILMN_1665797	0.436305	5.64986e-14	6.53174e-12
11113	CIT	0.65574	3.81459e-30	5.0695e-28	212801_at	0.409282	3.97762e-08	6.57076e-07	212801_at	0.480052	9.06127e-07	3.12375e-05	212801_at	0.526761	3.40745e-06	0.000140102	3474104	0.654071	9.09752e-08	6.65667e-06	ILMN_1695579	0.373139	2.4036e-10	1.31652e-08
10112	KIF20A	0.655306	4.28536e-30	5.64265e-28	218755_at	0.534554	1.00237e-13	2.33699e-11	218755_at	0.640004	0	0	218755_at	0.552213	9.45366e-07	5.78987e-05	2830638	0.740213	0	0	ILMN_1695658	0.509026	3.33754e-19	9.95858e-17
9184	BUB3	0.654957	4.70566e-30	6.16765e-28	209974_s_at	0.395717	1.20288e-07	1.72343e-06	209974_s_at	0.425771	1.66426e-05	0.000114035	209974_s_at	0.318746	0.00696451	0.0285041	3268669	0.717527	0	0	ILMN_1693145	0.190753	0.00163931	0.00990903
5393	EXOSC9	0.653818	6.37818e-30	8.2838e-28	205061_s_at	0.25016	0.00111217	0.00329602	205061_s_at	0.443338	6.82033e-06	6.83532e-05	205061_s_at	0.491851	1.71753e-05	0.000434507	2741768	0.447952	0.000541242	0.00486952	ILMN_1721713	0.413831	1.35368e-12	1.20828e-10
93594	TBC1D31	0.653675	6.62656e-30	8.52887e-28	214061_at	0.457066	5.33166e-10	1.78831e-08	214061_at	0.388294	9.62482e-05	0.00041851	214061_at	0.578974	2.2161e-07	1.9683e-05	3114064	0.471286	0.000253879	0.00273984	ILMN_1744240	0.384481	6.08946e-11	3.78537e-09
4173	MCM4	0.651409	1.20836e-29	1.52099e-27	222036_s_at	0.554882	7.19309e-15	2.30595e-12	222036_s_at	0.568154	1.89315e-09	3.89743e-07	222036_s_at	0.644735	1.01796e-09	3.36863e-07	3097152	0.67384	2.82599e-08	2.66203e-06	ILMN_2412860	0.454121	3.83458e-15	5.66686e-13
84515	MCM8	0.650716	1.45073e-29	1.81806e-27	224320_s_at	0.354324	2.6297e-06	2.24713e-05	224320_s_at	0.430504	1.31457e-05	9.83889e-05	224320_s_at	0.571865	3.29511e-07	2.69271e-05	3875195	0.687257	1.01356e-08	1.11707e-06	ILMN_2407124	0.447437	1.07164e-14	1.46614e-12
79023	NUP37	0.650584	1.50178e-29	1.87381e-27	218622_at	0.483232	3.73118e-11	2.42255e-09	218622_at	0.519632	7.90548e-08	7.40552e-06	218622_at	0.687425	0	0	3468261	0.721286	0	0	ILMN_1771903	0.388183	3.84533e-11	2.484e-09
7298	TYMS	0.648741	2.43549e-29	2.98666e-27	202589_at	0.488129	2.21129e-11	1.75142e-09	202589_at	0.502946	2.29459e-07	1.49439e-05	202589_at	0.557646	7.10564e-07	4.70279e-05	3775842	0.57966	3.6202e-06	0.00011735	ILMN_1806040	0.43148	1.14001e-13	1.2316e-11
113174	SAAL1	0.646511	4.35173e-29	5.26873e-27	225614_at	0.197561	0.0104928	0.0230025	225614_at	0.322244	0.00135591	0.0039068	225614_at	0.444668	0.000120332	0.00162638	3365249	0.625356	4.07188e-07	2.21616e-05	ILMN_1658678	0.406157	3.79744e-12	3.09828e-10
147841	SPC24	0.645263	6.0094e-29	7.18437e-27	235572_at	0.420338	1.55523e-08	2.96825e-07	235572_at	0.51254	8.00958e-08	7.43514e-06	235572_at	0.39222	0.000784765	0.00602584	3850660	0.561706	8.01637e-06	0.000215818	ILMN_2181432	0.403289	5.5468e-12	4.38842e-10
51692	CPSF3	0.644829	6.72175e-29	8.00253e-27	225082_at	0.325741	1.74192e-05	0.000102758	225082_at	0.370569	0.000206572	0.000786677	225082_at	0.544064	1.43925e-06	7.57155e-05	2468920	0.615375	6.6883e-07	3.27615e-05	ILMN_2087528	0.313341	1.45769e-07	3.70093e-06
55622	TTC27	0.644631	7.07265e-29	8.3507e-27	218710_at	0.232653	0.00248148	0.0065787	218710_at	0.407874	3.94282e-05	0.000209064	218710_at	0.520523	4.60283e-06	0.000174882	2476411	0.523464	3.85132e-05	0.000679822	ILMN_1757730	0.218297	0.00030147	0.00252312
3161	HMMR	0.64461	7.11103e-29	8.36146e-27	207165_at	0.448677	1.19397e-09	3.54511e-08	207165_at	0.585998	4.9155e-11	1.4203e-08	207165_at	0.544366	1.41725e-06	7.53311e-05	2838656	0.650181	1.12401e-07	7.86539e-06	ILMN_2409220	0.360473	1.04704e-09	4.80291e-08
9918	NCAPD2	0.643162	1.03123e-28	1.19778e-26	201774_s_at	0.370954	8.01507e-07	8.52048e-06	201774_s_at	0.468572	1.74347e-06	3.95655e-05	201774_s_at	0.558853	6.66488e-07	4.46874e-05	3402571	0.623542	4.45987e-07	2.39044e-05	ILMN_1775008	0.201584	0.000864556	0.00593223
11339	OIP5	0.643076	1.05425e-28	1.21955e-26	213599_at	0.615672	8.43527e-19	1.92296e-15	213599_at	0.595808	0	0	213599_at	0.707948	0	0	3619945	0.63657	2.30123e-07	1.439e-05	ILMN_1759277	0.469947	3.06975e-16	5.43363e-14
64105	CENPK	0.641861	1.43779e-28	1.65654e-26	222848_at	0.567783	1.22897e-15	4.94408e-13	222848_at	0.646973	0	0	222848_at	0.505902	9.12854e-06	0.000279538	2859667	0.551076	1.26107e-05	0.000302144	ILMN_1737195	0.408312	2.85003e-12	2.37478e-10
9585	KIF20B	0.641193	1.7042e-28	1.94777e-26	205235_s_at	0.584145	1.16657e-16	7.47953e-14	205235_s_at	0.528692	4.31126e-08	4.88649e-06	205235_s_at	0.418545	0.000317315	0.00323576	3257338	0.79077	0	0	ILMN_1712452	0.410357	2.16635e-12	1.84434e-10
3014	H2AX	0.640945	1.81488e-28	2.066e-26	205436_s_at	0.387465	2.30295e-07	3.0057e-06	205436_s_at	0.376946	0.000157685	0.000626797	205436_s_at	0.349665	0.00294666	0.015403	3394183	0.541742	1.85712e-05	0.0003984	ILMN_2200331	0.25774	1.80192e-05	0.000238002
10574	CCT7	0.639374	2.70136e-28	3.0269e-26	200812_at	0.306146	5.73154e-05	0.000267077	200812_at	0.377906	0.000151335	0.000605191	200812_at	0.363146	0.00197303	0.0115494	2488732	0.709878	0	0	ILMN_2341793	0.422158	4.28872e-13	4.26558e-11
348235	SKA2	0.639305	2.74881e-28	3.06803e-26	225684_at	0.332704	1.11799e-05	7.20634e-05	225684_at	0.427349	1.53898e-05	0.000108495	225684_at	0.443595	0.000125404	0.00167835	3764738	0.577132	4.05805e-06	0.000128473	ILMN_3249807	0.432441	9.92055e-14	1.08675e-11
1164	CKS2	0.63929	2.75958e-28	3.06807e-26	204170_s_at	0.538718	5.92775e-14	1.50148e-11	204170_s_at	0.596242	0	0	204170_s_at	0.605231	4.64084e-08	7.26841e-06	3178583	0.654459	8.90521e-08	6.57048e-06	ILMN_2072296	0.426767	2.23871e-13	2.36158e-11
220042	DDIAS	0.638719	3.18689e-28	3.51579e-26	228281_at	0.50234	4.61832e-12	5.52077e-10	228281_at	0.47946	9.37721e-07	3.1485e-05	228281_at	0.63947	2.68331e-09	7.97875e-07	3342426	0.655367	8.47074e-08	6.32937e-06	ILMN_1790100	0.324293	4.98028e-08	1.43292e-06
163786	SASS6	0.638487	3.37799e-28	3.71228e-26	231895_at	0.602985	6.5469e-18	7.90134e-15	231895_at	0.566445	2.24727e-09	4.43296e-07	231895_at	0.539638	1.80131e-06	8.94854e-05	2425118	0.689461	8.16678e-09	9.47455e-07	ILMN_2089458	0.463389	8.87988e-16	1.46865e-13
4528	MTIF2	0.636189	6.00731e-28	6.57651e-26	203095_at	0.406976	4.81775e-08	7.7551e-07	203095_at	0.43178	1.23293e-05	9.4168e-05	203095_at	0.45228	8.94502e-05	0.00130067	2553730	0.64007	1.9195e-07	1.26773e-05	ILMN_1765520	0.166486	0.0061045	0.0279162
83879	CDCA7	0.63601	6.28244e-28	6.85145e-26	224428_s_at	0.476743	7.3703e-11	4.02171e-09	224428_s_at	0.398669	6.03739e-05	0.000288241	224428_s_at	0.471026	4.18939e-05	0.000775056	2516023	0.601439	1.31408e-06	5.46522e-05	ILMN_1737184	0.346624	4.86857e-09	1.88311e-07
1019	CDK4	0.634444	9.27188e-28	1.00351e-25	202246_s_at	0.450121	1.04087e-09	3.22104e-08	202246_s_at	0.506654	1.82004e-07	1.26675e-05	202246_s_at	0.479678	2.91104e-05	0.000606353	3458783	0.56741	6.25247e-06	0.000180157	ILMN_1689001	0.400683	7.8006e-12	5.87483e-10
3925	STMN1	0.634058	1.02035e-27	1.10016e-25	200783_s_at	0.372723	7.03559e-07	7.65778e-06	200783_s_at	0.448506	5.19999e-06	6.09587e-05	200783_s_at	0.518679	5.02586e-06	0.000185794	2402459	0.530788	2.88821e-05	0.000549414	ILMN_1657796	0.475966	1.13486e-16	2.168e-14
8089	YEATS4	0.632704	1.42523e-27	1.53095e-25	218911_at	0.467351	1.92527e-10	8.07786e-09	218911_at	0.459394	2.89688e-06	4.68284e-05	218911_at	0.592656	1.00421e-07	1.20968e-05	3421523	0.500972	8.98647e-05	0.00126774	ILMN_1801387	0.166041	0.00624419	0.0284182
54107	POLE3	0.632666	1.43881e-27	1.53974e-25	208828_at	0.428312	7.73429e-09	1.66162e-07	208828_at	0.406677	4.17014e-05	0.000217907	208828_at	0.567337	4.22308e-07	3.21494e-05	3221646	0.445294	0.000588127	0.00518811	ILMN_1785198	0.356395	1.65899e-09	7.24911e-08
286826	LIN9	0.629375	3.22058e-27	3.34624e-25	235039_x_at	0.200755	0.00928504	0.0207156	235039_x_at	0.445574	6.06827e-06	6.49064e-05	235039_x_at	0.479443	2.94028e-05	0.000611203	2458742	0.578947	3.73896e-06	0.000120756	ILMN_2137084	0.486188	2.0012e-17	4.41532e-15
54443	ANLN	0.628853	3.65601e-27	3.75767e-25	222608_s_at	0.460307	3.88209e-10	1.39735e-08	222608_s_at	0.600581	0	0	222608_s_at	0.605231	4.64084e-08	7.26841e-06	2997376	0.742287	0	0	ILMN_1739645	0.341219	8.69438e-09	3.13458e-07
84250	SLF1	0.628477	4.00514e-27	4.09309e-25	223542_at	0.436284	3.77699e-09	9.17072e-08	223542_at	0.430163	1.3373e-05	9.96178e-05	223542_at	0.547854	1.18512e-06	6.79193e-05	2820622	0.343726	0.00915647	0.040898	ILMN_1805985	0.321656	6.47517e-08	1.79847e-06
6240	RRM1	0.628471	4.01101e-27	4.09309e-25	201477_s_at	0.426052	9.44503e-09	1.95939e-07	201477_s_at	0.46372	2.28414e-06	4.38033e-05	201477_s_at	0.67619	0	0	3318009	0.778779	0	0	ILMN_1771593	0.418599	7.03639e-13	6.6803e-11
23310	NCAPD3	0.628121	4.3661e-27	4.40822e-25	212789_at	0.428676	7.48808e-09	1.61719e-07	212789_at	0.388623	9.48575e-05	0.000413691	212789_at	0.502951	1.04462e-05	0.000308381	3399545	0.597161	1.61015e-06	6.36622e-05	ILMN_1683441	0.410092	2.24503e-12	1.90615e-10
10376	TUBA1B	0.627239	5.40523e-27	5.38131e-25	211058_x_at	0.475684	8.22491e-11	4.35539e-09	211058_x_at	0.564065	2.82249e-09	5.31223e-07	211058_x_at	0.503018	1.04144e-05	0.000307884	3453732	0.485092	0.000158342	0.00192168	ILMN_1800261	0.497939	2.53005e-18	6.53565e-16
6434	TRA2B	0.627089	5.60422e-27	5.56005e-25	200893_at	0.308968	4.8527e-05	0.0002341	200893_at	0.254997	0.0118988	0.0254647	200893_at	0.537882	1.31566e-06	7.16458e-05	2709062	0.481722	0.00017799	0.00210226	ILMN_1742798	0.365985	5.56232e-10	2.7487e-08
9128	PRPF4	0.624015	1.1718e-26	1.13498e-24	209161_at	0.406126	5.16858e-08	8.22727e-07	209161_at	0.409334	3.68125e-05	0.000198478	209161_at	0.649665	0	0	3185558	0.58679	2.61322e-06	9.30941e-05	ILMN_1697440	0.386156	4.94957e-11	3.14544e-09
29980	DONSON	0.623758	1.24613e-26	1.20223e-24	221677_s_at	0.417433	1.99699e-08	3.64197e-07	221677_s_at	0.411793	3.27701e-05	0.000183432	221677_s_at	0.549598	1.08303e-06	6.36689e-05	3929775	0.707545	0	0	ILMN_1758629	0.399364	9.26019e-12	6.85867e-10
27085	MTBP	0.623746	1.24964e-26	1.20223e-24	1552518_s_at	0.488064	2.22692e-11	1.75142e-09	1552518_s_at	0.514254	1.12196e-07	9.32652e-06	1552518_s_at	0.531455	2.70791e-06	0.000121042	3113456	0.594828	1.79736e-06	6.95057e-05	ILMN_1660222	0.41789	7.76001e-13	7.25734e-11
64785	GINS3	0.623514	1.32062e-26	1.26201e-24	45633_at	0.484744	3.17746e-11	2.21417e-09	45633_at	0.418893	2.33086e-05	0.00014429	45633_at	0.583535	1.70975e-07	1.61965e-05	3663228	0.49099	0.000128681	0.00165271	ILMN_1754272	0.375811	1.74767e-10	9.88347e-09
23421	ITGB3BP	0.623355	1.37146e-26	1.30623e-24	205176_s_at	0.443172	2.00278e-09	5.4086e-08	205176_s_at	0.55198	7.91004e-09	1.211e-06	205176_s_at	0.440309	0.000142194	0.00184179	2416218	0.482046	0.000176008	0.00208583	ILMN_1692790	0.232555	0.000115002	0.00113837
9801	MRPL19	0.623161	1.43649e-26	1.36362e-24	238448_at	0.389263	2.00199e-07	2.66201e-06	238448_at	0.317089	0.00163019	0.00457377	238448_at	0.352515	0.00271072	0.014472	2489806	0.637024	2.24797e-07	1.42048e-05	ILMN_1771149	0.220698	0.000257403	0.00221186
6626	SNRPA	0.622374	1.73172e-26	1.63842e-24	201770_at	0.40464	5.841e-08	9.12023e-07	201770_at	0.508613	1.60852e-07	1.16604e-05	201770_at	0.375654	0.00133997	0.00881159	3833757	0.683951	1.35347e-08	1.41225e-06	ILMN_1779399	0.481589	4.40058e-17	9.31555e-15
25926	NOL11	0.62236	1.73762e-26	1.63858e-24	221970_s_at	0.368405	9.65816e-07	9.95762e-06	221970_s_at	0.38786	9.81131e-05	0.000425627	221970_s_at	0.569618	3.72849e-07	2.94762e-05	3732373	0.569225	5.77255e-06	0.000169655	ILMN_1688971	0.33554	1.58016e-08	5.27787e-07
10657	KHDRBS1	0.621781	1.99295e-26	1.86703e-24	200040_at	0.437901	3.25847e-09	8.05471e-08	200040_at	0.485667	6.52609e-07	2.7047e-05	200040_at	0.580047	2.08564e-07	1.86402e-05	2328465	0.617967	5.88538e-07	3.0082e-05	ILMN_2076640	0.225504	0.000186624	0.00168743
11073	TOPBP1	0.621381	2.19111e-26	2.04597e-24	202633_at	0.30519	6.06157e-05	0.000279272	202633_at	0.309068	0.0021583	0.00580613	202633_at	0.550637	1.02619e-06	6.13826e-05	2695941	0.536881	2.26298e-05	0.000455541	ILMN_1684929	0.374875	1.95478e-10	1.0878e-08
4522	MTHFD1	0.620308	2.82237e-26	2.6014e-24	202309_at	0.507614	2.53507e-12	3.53823e-10	202309_at	0.453017	4.09004e-06	5.50599e-05	202309_at	0.299349	0.0112118	0.03995	3540007	0.629894	3.23808e-07	1.84195e-05	ILMN_1785324	0.42438	3.13886e-13	3.23489e-11
7468	NSD2	0.620016	3.02305e-26	2.77741e-24	209054_s_at	0.486661	2.58896e-11	1.93155e-09	209054_s_at	0.444285	6.49166e-06	6.69901e-05	209054_s_at	0.522535	4.17969e-06	0.000163342	2715076	0.544465	1.66058e-05	0.000367411	ILMN_2334112	0.325884	4.24589e-08	1.24321e-06
6749	SSRP1	0.619988	3.04267e-26	2.78648e-24	200957_s_at	0.381277	3.70481e-07	4.47409e-06	200957_s_at	0.424719	1.75304e-05	0.000117682	200957_s_at	0.503488	1.01941e-05	0.000303582	3373724	0.671182	3.35399e-08	3.04867e-06	ILMN_2233099	0.506987	4.87145e-19	1.41317e-16
10051	SMC4	0.618355	4.46331e-26	4.06147e-24	201664_at	0.44435	1.7944e-09	4.96168e-08	201664_at	0.433936	1.10566e-05	8.81465e-05	201664_at	0.588531	1.28047e-07	1.39547e-05	2650199	0.610643	8.43132e-07	3.86176e-05	ILMN_2330861	0.432462	9.89172e-14	1.08675e-11
9688	NUP93	0.617951	4.90487e-26	4.43503e-24	202188_at	0.440048	2.67518e-09	6.86083e-08	202188_at	0.594848	0	0	202188_at	0.566097	4.51765e-07	3.34616e-05	3662265	0.532344	2.71488e-05	0.000523637	ILMN_2196569	0.36353	7.38326e-10	3.48895e-08
84296	GINS4	0.617634	5.28072e-26	4.74484e-24	211767_at	0.353636	2.75824e-06	2.32693e-05	211767_at	0.458802	2.99189e-06	4.75013e-05	211767_at	0.303756	0.0102686	0.0374876	3095766	0.360449	0.00614714	0.0303468	ILMN_1807501	0.365165	6.11596e-10	2.98462e-08
23204	ARL6IP1	0.615272	9.14151e-26	8.06174e-24	211935_at	0.382143	3.46824e-07	4.24316e-06	211935_at	0.418131	2.41856e-05	0.000148287	211935_at	0.5555	7.95818e-07	5.10244e-05	3683037	0.503111	8.30992e-05	0.00118846	ILMN_1708416	0.26083	1.41594e-05	0.000194526
1660	DHX9	0.614117	1.19335e-25	1.04593e-23	202420_s_at	0.396901	1.09426e-07	1.59582e-06	202420_s_at	0.527918	2.74806e-08	3.45867e-06	202420_s_at	0.691683	0	0	2370991	0.610513	8.48471e-07	3.87615e-05	ILMN_1690965	0.468979	3.59628e-16	6.25953e-14
80010	RMI1	0.613752	1.29796e-25	1.13415e-23	218979_at	0.352509	2.98188e-06	2.4799e-05	218979_at	0.334434	0.000866308	0.00265298	218979_at	0.592589	1.00822e-07	1.20968e-05	3176999	0.708711	0	0	ILMN_1754051	0.327588	3.57506e-08	1.06775e-06
1894	ECT2	0.613223	1.46589e-25	1.27309e-23	219787_s_at	0.457061	5.33434e-10	1.78831e-08	219787_s_at	0.43132	1.26182e-05	9.5761e-05	219787_s_at	0.632025	6.26679e-09	1.58735e-06	2652675	0.677081	2.27043e-08	2.24925e-06	ILMN_1717173	0.455821	2.94179e-15	4.45248e-13
2146	EZH2	0.612742	1.63678e-25	1.4172e-23	203358_s_at	0.306396	5.64804e-05	0.000264146	203358_s_at	0.231814	0.02253	0.0441918	203358_s_at	0.506539	8.86532e-06	0.000273108	3078348	0.664117	5.1528e-08	4.2747e-06	ILMN_2364529	0.354765	1.99057e-09	8.50855e-08
5984	RFC4	0.612302	1.81041e-25	1.5581e-23	204023_at	0.505333	3.28995e-12	4.32692e-10	204023_at	0.445337	6.14403e-06	6.51059e-05	204023_at	0.518478	5.07416e-06	0.000187242	2709486	0.636764	2.27826e-07	1.42971e-05	ILMN_2370365	0.522389	2.62831e-20	1.00421e-17
10055	SAE1	0.611863	2.00167e-25	1.70727e-23	217946_s_at	0.307665	5.24154e-05	0.000249341	217946_s_at	0.343178	0.000621423	0.00198451	217946_s_at	0.500771	1.15319e-05	0.000329986	3837132	0.687516	9.89232e-09	1.09711e-06	ILMN_1657204	0.437977	4.41844e-14	5.22377e-12
23590	PDSS1	0.611693	2.08082e-25	1.76951e-23	220865_s_at	0.41081	3.50055e-08	5.88695e-07	220865_s_at	0.41675	2.58528e-05	0.000154852	220865_s_at	0.527129	3.34685e-06	0.000138163	3239891	0.546409	1.53226e-05	0.000348195	ILMN_1703324	0.286122	1.75335e-06	3.21618e-05
6877	TAF5	0.611634	2.10897e-25	1.78812e-23	210053_at	0.232091	0.00254384	0.00672317	210053_at	0.246358	0.0151905	0.0314527	210053_at	0.374279	0.00139918	0.00909599	3262165	0.739629	0	0	ILMN_1684802	0.319858	7.73322e-08	2.1068e-06
8607	RUVBL1	0.610901	2.49246e-25	2.10079e-23	201614_s_at	0.432562	5.29022e-09	1.20465e-07	201614_s_at	0.449808	4.8534e-06	5.89505e-05	201614_s_at	0.592455	1.01628e-07	1.21227e-05	2694123	0.639487	1.97865e-07	1.30192e-05	ILMN_1693108	0.48065	5.16044e-17	1.07784e-14
8520	HAT1	0.610441	2.76773e-25	2.31913e-23	203138_at	0.46652	2.09301e-10	8.65774e-09	203138_at	0.510914	1.38985e-07	1.05178e-05	203138_at	0.514017	6.2639e-06	0.000217825	2515369	0.469082	0.000273286	0.0028909	ILMN_1725244	0.355541	1.82541e-09	7.89918e-08
4171	MCM2	0.610312	2.85013e-25	2.38119e-23	202107_s_at	0.450196	1.03346e-09	3.21156e-08	202107_s_at	0.404613	4.59142e-05	0.000234544	202107_s_at	0.680382	0	0	2640855	0.629894	3.23808e-07	1.84195e-05	ILMN_1681503	0.531788	4.10823e-21	1.81283e-18
2553	GABPB1	0.609577	3.36738e-25	2.78887e-23	204618_s_at	0.181551	0.0188701	0.0383629	204618_s_at	0.322559	0.00134057	0.00386967	204618_s_at	0.422602	0.000274252	0.00293982	3623683	0.394802	0.00254454	0.0157939	ILMN_1761147	0.259795	1.53559e-05	0.000207999
51602	NOP58	0.609532	3.40181e-25	2.80925e-23	223096_at	0.351679	3.15749e-06	2.59479e-05	223096_at	0.462484	2.44536e-06	4.44931e-05	223096_at	0.319584	0.00681121	0.0280445	2523144	0.4895	0.000135652	0.00171722	ILMN_1748476	0.267211	8.52504e-06	0.000125867
9126	SMC3	0.609391	3.51205e-25	2.89193e-23	209259_s_at	0.392212	1.58837e-07	2.19452e-06	209259_s_at	0.312987	0.00188353	0.00517346	209259_s_at	0.455433	7.89616e-05	0.00119827	3263790	0.632486	2.8377e-07	1.67348e-05	ILMN_2182348	0.275153	4.45076e-06	7.22874e-05
55038	CDCA4	0.608923	3.9051e-25	3.18801e-23	218399_s_at	0.369552	8.88231e-07	9.27422e-06	218399_s_at	0.506641	1.82155e-07	1.26675e-05	218399_s_at	0.514185	6.21479e-06	0.000216484	3581386	0.546344	1.53639e-05	0.000348235	ILMN_1684045	0.342281	7.76473e-09	2.85192e-07
1786	DNMT1	0.608759	4.0523e-25	3.29876e-23	201697_s_at	0.438147	3.18597e-09	7.88498e-08	201697_s_at	0.463628	2.29579e-06	4.38033e-05	201697_s_at	0.497954	1.3092e-05	0.000358622	3850069	0.432072	0.000881039	0.00702362	ILMN_1760201	0.420657	5.28834e-13	5.17762e-11
55159	RFWD3	0.607577	5.28985e-25	4.25766e-23	218564_at	0.337806	8.02256e-06	5.51235e-05	218564_at	0.34732	0.000529228	0.00173187	218564_at	0.57643	1.43663e-07	1.51091e-05	3699044	0.571882	5.13195e-06	0.000155493	ILMN_1687107	0.343379	6.90504e-09	2.56321e-07
203068	TUBB	0.607126	5.85456e-25	4.67269e-23	212320_at	0.349129	3.76048e-06	2.99393e-05	212320_at	0.333671	0.000891392	0.00272005	212320_at	0.546278	1.28518e-06	7.10726e-05	2901913	0.547682	1.03732e-05	0.000259463	ILMN_2101885	0.492502	6.65248e-18	1.65278e-15
54908	SPDL1	0.604983	9.45862e-25	7.36407e-23	221685_s_at	0.390554	1.80966e-07	2.45237e-06	221685_s_at	0.417486	2.49507e-05	0.000151394	221685_s_at	0.422334	0.000276924	0.00296073	2840002	0.609347	8.97997e-07	4.03961e-05	ILMN_1695357	0.312308	1.60954e-07	4.0277e-06
3837	KPNB1	0.604125	1.14493e-24	8.79409e-23	208975_s_at	0.365145	1.22309e-06	1.20819e-05	208975_s_at	0.418275	2.4017e-05	0.000147562	208975_s_at	0.399363	0.000618027	0.00507405	3724782	0.730555	0	0	ILMN_1703949	0.309883	2.0279e-07	4.92131e-06
5634	PRPS2	0.603701	1.25811e-24	9.6375e-23	203401_at	0.461405	3.48352e-10	1.28085e-08	203401_at	0.303808	0.0025841	0.00679652	203401_at	0.658182	0	0	3969047	0.521001	4.23703e-05	0.000728224	ILMN_1758104	0.321919	6.30915e-08	1.75859e-06
10575	CCT4	0.603031	1.45954e-24	1.10914e-22	200877_at	0.357711	2.0757e-06	1.86296e-05	200877_at	0.44226	7.21376e-06	7.01044e-05	200877_at	0.597619	7.45099e-08	9.85468e-06	2555630	0.697174	2.79386e-09	3.59613e-07	ILMN_1776073	0.337777	1.25057e-08	4.30554e-07
10460	TACC3	0.602424	1.66919e-24	1.25841e-22	218308_at	0.505035	3.40329e-12	4.44748e-10	218308_at	0.569759	1.60022e-09	3.41965e-07	218308_at	0.493696	1.58303e-05	0.000411648	2714955	0.605587	1.07706e-06	4.66657e-05	ILMN_1724407	0.388015	3.92684e-11	2.53144e-09
2733	GLE1	0.600359	2.63036e-24	1.94708e-22	225371_at	0.292869	0.000122617	0.000504154	225371_at	0.297641	0.00317895	0.00811652	225371_at	0.491952	1.70992e-05	0.000433117	3190514	0.527353	3.30803e-05	0.000605752	ILMN_1694323	0.260204	1.48723e-05	0.000202587
55131	RBM28	0.599912	2.90153e-24	2.13124e-22	218593_at	0.36521	1.21731e-06	1.20306e-05	218593_at	0.515582	1.02968e-07	8.83842e-06	218593_at	0.48558	2.25911e-05	0.000515574	3071636	0.442572	0.000639955	0.00551293	ILMN_1793033	0.303588	3.65974e-07	8.21933e-06
51096	UTP18	0.599154	3.42447e-24	2.49611e-22	203721_s_at	0.332528	1.13078e-05	7.26823e-05	203721_s_at	0.504892	2.03256e-07	1.36268e-05	203721_s_at	0.641784	1.8786e-09	5.75273e-07	3726992	0.482953	0.000170565	0.00203777	ILMN_1779584	0.30246	4.06207e-07	9.02587e-06
7283	TUBG1	0.5983	4.12549e-24	2.99181e-22	201714_at	0.374357	6.23279e-07	6.91233e-06	201714_at	0.424232	1.79558e-05	0.000119832	201714_at	0.300101	0.0112572	0.0400771	3721926	0.484703	0.000160502	0.00194255	ILMN_1695731	0.468356	3.98048e-16	6.88996e-14
80179	MYO19	0.59802	4.38569e-24	3.16446e-22	225947_at	0.367205	1.05385e-06	1.06669e-05	225947_at	0.415711	2.71775e-05	0.000160445	225947_at	0.408719	0.000448552	0.00411212	3754227	0.549909	1.32431e-05	0.000312623	ILMN_1750711	0.47635	1.06442e-16	2.07133e-14
10541	ANP32B	0.597248	5.18631e-24	3.72333e-22	201306_s_at	0.27009	0.000415629	0.0014123	201306_s_at	0.309055	0.00215928	0.005808	201306_s_at	0.574044	2.9205e-07	2.46584e-05	3181417	0.486712	0.000149623	0.00184249	ILMN_1684293	0.393723	1.91186e-11	1.31645e-09
10198	MPHOSPH9	0.595861	7.00341e-24	4.95318e-22	206205_at	0.389805	1.91893e-07	2.56654e-06	206205_at	0.383442	0.000119115	0.000498398	206205_at	0.509691	7.66466e-06	0.000249612	3476012	0.405561	0.00189507	0.012687	ILMN_1654421	0.414755	1.1934e-12	1.08061e-10
79866	BORA	0.593707	1.11323e-23	7.66467e-22	219544_at	0.310521	4.42489e-05	0.000216983	219544_at	0.322651	0.00133612	0.00385901	219544_at	0.6555	0	0	3493391	0.7395	0	0	ILMN_1761486	0.261848	1.30699e-05	0.000181265
471	ATIC	0.591101	1.94131e-23	1.31443e-21	208758_at	0.313365	3.73157e-05	0.000188992	208758_at	0.496436	3.42388e-07	1.8984e-05	208758_at	0.57277	3.1343e-07	2.58259e-05	2526759	0.663404	5.37221e-08	4.3656e-06	ILMN_1673991	0.313214	1.47557e-07	3.73723e-06
55226	NAT10	0.590546	2.18368e-23	1.4681e-21	217884_at	0.301191	7.64538e-05	0.000337843	217884_at	0.463155	2.3566e-06	4.40306e-05	217884_at	0.471127	4.17191e-05	0.000773916	3326252	0.515167	5.29773e-05	0.000865803	ILMN_1705594	0.33353	1.9467e-08	6.28117e-07
10714	POLD3	0.589812	2.55111e-23	1.7031e-21	212836_at	0.309584	4.67844e-05	0.000226894	212836_at	0.277207	0.00612998	0.0143574	212836_at	0.45275	8.78102e-05	0.00128659	3340269	0.513547	5.63324e-05	0.000898161	ILMN_1751773	0.315724	1.15814e-07	3.02119e-06
79657	RPAP3	0.588203	3.58213e-23	2.38029e-21	218842_at	0.337591	8.13681e-06	5.57778e-05	218842_at	0.41654	2.61161e-05	0.000155974	218842_at	0.609624	3.4924e-08	6.34102e-06	3452622	0.487101	0.000147597	0.00182392	ILMN_1766916	0.183256	0.00250393	0.0139092
26574	AATF	0.587721	3.96378e-23	2.62777e-21	209165_at	0.331742	1.18941e-05	7.55747e-05	209165_at	0.630102	0	0	209165_at	0.402213	0.000561051	0.00474488	3719362	0.602735	1.23513e-06	5.1858e-05	ILMN_1703743	0.333641	1.92437e-08	6.23627e-07
11222	MRPL3	0.586916	4.69252e-23	3.0542e-21	208787_at	0.351155	3.27328e-06	2.67136e-05	208787_at	0.438144	8.92135e-06	7.81141e-05	208787_at	0.59279	9.9623e-08	1.20945e-05	2695393	0.464221	0.000320981	0.00324551	ILMN_1713143	0.32515	4.57071e-08	1.32839e-06
5725	PTBP1	0.586258	5.38476e-23	3.48097e-21	202189_x_at	0.481937	4.27912e-11	2.65241e-09	202189_x_at	0.403009	4.94594e-05	0.000247962	202189_x_at	0.654829	0	0	3815165	0.462925	0.000334924	0.00335762	ILMN_1655154	0.375302	1.8574e-10	1.03915e-08
64858	DCLRE1B	0.586076	5.59338e-23	3.60767e-21	222889_at	0.335947	9.06014e-06	6.07474e-05	222889_at	0.27075	0.00747325	0.0170576	222889_at	0.340915	0.0036223	0.017835	2352743	0.637931	2.14494e-07	1.36548e-05	ILMN_1655382	0.444287	1.7259e-14	2.26245e-12
84916	UTP4	0.584936	7.09366e-23	4.54456e-21	224903_at	0.303496	6.69073e-05	0.000303568	224903_at	0.538502	2.17351e-08	2.8401e-06	224903_at	0.539034	1.85689e-06	9.15812e-05	3666566	0.600078	1.40215e-06	5.68401e-05	ILMN_1796235	0.234694	9.89977e-05	0.00100375
9343	EFTUD2	0.584016	8.58664e-23	5.42801e-21	222398_s_at	0.448985	1.15961e-09	3.46817e-08	222398_s_at	0.52409	5.88262e-08	5.94493e-06	222398_s_at	0.433032	0.000187021	0.00225713	3759356	0.528001	3.22473e-05	0.00059482	ILMN_1738819	0.377484	1.42939e-10	8.25161e-09
9937	DCLRE1A	0.583844	8.89757e-23	5.59979e-21	209804_at	0.349453	3.67822e-06	2.94559e-05	209804_at	0.337826	0.000762372	0.00237438	209804_at	0.345406	0.00333354	0.0167264	3307680	0.554771	1.07894e-05	0.000268351	ILMN_1734096	0.287534	1.55064e-06	2.90143e-05
84365	NIFK	0.58311	1.03576e-22	6.44764e-21	224713_at	0.173442	0.0249911	0.0487862	224713_at	0.359378	0.000327642	0.00115551	224713_at	0.482797	2.54738e-05	0.000553651	2573786	0.49825	9.92098e-05	0.00136464	ILMN_1786189	0.194735	0.00130073	0.00818728
10576	CCT2	0.582823	1.09886e-22	6.8108e-21	201947_s_at	0.301834	7.36675e-05	0.000328931	201947_s_at	0.507561	1.71901e-07	1.22634e-05	201947_s_at	0.59497	8.74537e-08	1.10071e-05	3421630	0.74637	0	0	ILMN_1679382	0.303884	3.56064e-07	8.02553e-06
7374	UNG	0.581514	1.43892e-22	8.8228e-21	202330_s_at	0.336663	8.64624e-06	5.85076e-05	202330_s_at	0.282558	0.00518404	0.0123966	202330_s_at	0.591487	5.58571e-08	8.12781e-06	3430926	0.378597	0.00389982	0.0216052	ILMN_1683120	0.374563	2.0288e-10	1.125e-08
55536	CDCA7L	0.581365	1.48362e-22	9.07738e-21	225081_s_at	0.270456	0.0004079	0.00139018	225081_s_at	0.325229	0.00121699	0.00355852	225081_s_at	0.37448	0.00139037	0.00904731	3040897	0.661978	5.83521e-08	4.69855e-06	ILMN_2230683	0.291041	1.13964e-06	2.21494e-05
5471	PPAT	0.580575	1.74492e-22	1.06306e-20	209434_s_at	0.444419	1.78272e-09	4.93603e-08	209434_s_at	0.38907	9.29961e-05	0.000407044	209434_s_at	0.600637	6.19141e-08	8.64144e-06	2770242	0.582253	3.21771e-06	0.000108285	ILMN_1674302	0.377087	1.49939e-10	8.63527e-09
80775	TMEM177	0.578869	2.47205e-22	1.48188e-20	218897_at	0.340724	6.61825e-06	4.72302e-05	218897_at	0.337589	0.000769234	0.00239321	218897_at	0.398357	0.000639366	0.00521585	2502952	0.351763	0.00757906	0.0356874	ILMN_1756402	0.338596	1.14745e-08	3.98556e-07
56902	PNO1	0.577243	3.43947e-22	2.02631e-20	242905_at	0.243385	0.00152754	0.00432343	242905_at	0.422391	1.96553e-05	0.00012805	242905_at	0.405734	0.000497312	0.00437633	2486740	0.525668	3.53408e-05	0.000637871	ILMN_1753607	0.359091	1.22463e-09	5.5126e-08
116028	RMI2	0.576591	3.92451e-22	2.30256e-20	226456_at	0.379922	4.106e-07	4.86953e-06	226456_at	0.259902	0.0103231	0.0225537	226456_at	0.584272	1.63885e-07	1.60116e-05	3648247	0.476277	0.000214503	0.00242471	ILMN_1790537	0.348833	3.82914e-09	1.5263e-07
3930	LBR	0.575382	5.00812e-22	2.9144e-20	201795_at	0.182784	0.0180638	0.036958	201795_at	0.242636	0.0168364	0.0344057	201795_at	0.439604	0.000146052	0.00187872	2458289	0.383912	0.00339761	0.019465	ILMN_1768969	0.235555	9.31629e-05	0.000953423
26586	CKAP2	0.574053	6.53924e-22	3.76705e-20	218252_at	0.547932	1.80639e-14	5.29453e-12	218252_at	0.506956	1.78575e-07	1.25461e-05	218252_at	0.47562	3.45687e-05	0.000683281	3490655	0.636959	2.2555e-07	1.42048e-05	ILMN_2181060	0.218295	0.000301518	0.00252312
284098	PIGW	0.573166	7.80923e-22	4.48058e-20	1558292_s_at	0.320845	2.36406e-05	0.000130175	1558292_s_at	0.447047	5.61636e-06	6.25514e-05	1558292_s_at	0.455298	7.93836e-05	0.00120289	3719150	0.683498	1.40472e-08	1.44777e-06	ILMN_2178186	0.207372	0.0006058	0.00446057
3185	HNRNPF	0.572481	8.95382e-22	5.11675e-20	201376_s_at	0.405875	5.27673e-08	8.37298e-07	201376_s_at	0.459	2.9599e-06	4.72179e-05	201376_s_at	0.54725	1.22254e-06	6.85321e-05	3286286	0.686609	1.07579e-08	1.17829e-06	ILMN_1668179	0.285392	1.86781e-06	3.39238e-05
1736	DKC1	0.571983	9.88584e-22	5.62685e-20	201479_at	0.477702	6.67041e-11	3.7598e-09	201479_at	0.52985	3.98333e-08	4.5909e-06	201479_at	0.585077	1.56465e-07	1.57202e-05	3996667	0.633848	2.64687e-07	1.5822e-05	ILMN_1671257	0.342507	7.57965e-09	2.79377e-07
64794	DDX31	0.570888	1.22879e-21	6.93875e-20	235436_at	0.303116	6.83996e-05	0.000309245	235436_at	0.301573	0.00278699	0.00724929	235436_at	0.292757	0.0134973	0.0455692	3228191	0.471286	0.000253879	0.00273984	ILMN_1781721	0.309812	2.0417e-07	4.93949e-06
55813	UTP6	0.569146	1.73353e-21	9.59927e-20	218715_at	0.265536	0.000523995	0.00171766	218715_at	0.418288	2.40017e-05	0.000147512	218715_at	0.484775	2.33916e-05	0.000530892	3752437	0.575058	4.45415e-06	0.000138771	ILMN_1778238	0.256971	1.91246e-05	0.000250386
10623	POLR3C	0.569013	1.77959e-21	9.83526e-20	209382_at	0.219131	0.00443842	0.0108945	209382_at	0.330226	0.00101319	0.00304328	209382_at	0.330416	0.00508212	0.0227514	2432647	0.342753	0.00936547	0.0415892	ILMN_1795678	0.205004	0.00070151	0.00502247
10236	HNRNPR	0.568778	1.86396e-21	1.02421e-19	208766_s_at	0.353109	2.8607e-06	2.40053e-05	208766_s_at	0.4079	3.93796e-05	0.000208968	208766_s_at	0.632696	5.87014e-09	1.52453e-06	2401275	0.504278	7.961e-05	0.00114975	ILMN_3265895	0.338771	1.12654e-08	3.92474e-07
50628	GEMIN4	0.567538	2.37785e-21	1.29168e-19	205527_s_at	0.412518	3.03229e-08	5.19659e-07	205527_s_at	0.449216	5.00814e-06	5.98381e-05	205527_s_at	0.426895	0.0002346	0.00263886	3739812	0.447433	0.000550114	0.00492923	ILMN_1770206	0.334028	1.84882e-08	6.0149e-07
4670	HNRNPM	0.567065	2.6086e-21	1.41166e-19	1555844_s_at	0.366767	1.0878e-06	1.09644e-05	1555844_s_at	0.481691	5.88001e-07	2.55569e-05	1555844_s_at	0.628203	8.87254e-09	2.11672e-06	3819543	0.477379	0.000206602	0.00235198	ILMN_3192791	0.43093	1.23414e-13	1.32417e-11
142	PARP1	0.567027	2.62772e-21	1.41932e-19	208644_at	0.424512	1.08134e-08	2.19651e-07	208644_at	0.388058	9.72613e-05	0.0004222	208644_at	0.331053	0.00499379	0.0224885	2458773	0.575188	4.42836e-06	0.000138212	ILMN_1686871	0.330277	2.71973e-08	8.38672e-07
7270	TTF1	0.566321	3.01654e-21	1.62014e-19	204772_s_at	0.291684	0.000130997	0.000532844	204772_s_at	0.264977	0.00888855	0.0198356	204772_s_at	0.553895	5.42328e-07	3.87699e-05	3228097	0.528455	3.16757e-05	0.000586117	ILMN_1713129	0.251109	2.99202e-05	0.000367897
57621	ZBTB2	0.565996	3.21373e-21	1.71637e-19	226284_at	0.298979	8.68039e-05	0.000375017	226284_at	0.264806	0.00893385	0.0199172	226284_at	0.299229	0.011505	0.0407119	2979679	0.332383	0.011867	0.0494592	ILMN_1766247	0.209958	0.000515162	0.0039414
8883	NAE1	0.565732	3.38347e-21	1.8003e-19	202268_s_at	0.17423	0.0243297	0.0477128	202268_s_at	0.446074	5.91123e-06	6.3893e-05	202268_s_at	0.542589	1.5515e-06	7.91844e-05	3695268	0.705989	0	0	ILMN_2415439	0.17946	0.00308435	0.0163951
1478	CSTF2	0.5649	3.97816e-21	2.10496e-19	238821_at	0.39488	1.28588e-07	1.82451e-06	238821_at	0.256956	0.0112458	0.0242722	238821_at	0.49279	1.64777e-05	0.000420489	3984536	0.588087	2.46134e-06	8.8039e-05	ILMN_1653129	0.155815	0.0103443	0.0420029
10212	DDX39A	0.563897	4.83211e-21	2.53335e-19	201584_s_at	0.243732	0.00150323	0.00426697	201584_s_at	0.391924	8.18952e-05	0.000367231	201584_s_at	0.403323	0.000487496	0.00432237	3852691	0.415219	0.00144327	0.0102831	ILMN_1747303	0.395845	1.45796e-11	1.0311e-09
7818	DAP3	0.562627	6.17495e-21	3.19632e-19	208822_s_at	0.303011	6.8815e-05	0.000310712	208822_s_at	0.316616	0.00165776	0.00463778	208822_s_at	0.451844	9.09984e-05	0.00131758	2361036	0.549067	1.37182e-05	0.000319559	ILMN_1781680	0.29185	1.06089e-06	2.08126e-05
8872	CDC123	0.561214	8.10249e-21	4.11944e-19	201725_at	0.277675	0.000280018	0.00101361	201725_at	0.329016	0.00105945	0.00316323	201725_at	0.502012	1.09016e-05	0.000317709	3235461	0.52126	4.1948e-05	0.000723788	ILMN_1678605	0.226756	0.000171441	0.0015733
11338	U2AF2	0.560613	9.09103e-21	4.60564e-19	218381_s_at	0.346788	4.40886e-06	3.40703e-05	218381_s_at	0.279981	0.00562197	0.0132966	218381_s_at	0.399128	0.000622947	0.00510423	3842345	0.378533	0.00390633	0.0216277	ILMN_1768930	0.268129	7.91613e-06	0.000118326
11198	SUPT16H	0.558849	1.27306e-20	6.37043e-19	217815_at	0.410438	3.61138e-08	6.03377e-07	217815_at	0.449532	4.92504e-06	5.93557e-05	217815_at	0.508015	8.28286e-06	0.000261848	3556323	0.65057	1.10067e-07	7.79486e-06	ILMN_1781516	0.373206	2.38438e-10	1.30828e-08
79102	RNF26	0.558056	1.48017e-20	7.34251e-19	224947_at	0.188306	0.014809	0.0310894	224947_at	0.406875	4.13184e-05	0.000216679	224947_at	0.414655	0.000364349	0.00357843	3352130	0.344309	0.00903303	0.0404799	ILMN_1762787	0.190971	0.00161888	0.00980846
3608	ILF2	0.557981	1.50132e-20	7.42166e-19	200052_s_at	0.33338	1.07028e-05	6.95121e-05	200052_s_at	0.356985	0.000360872	0.00125373	200052_s_at	0.498026	9.90118e-06	0.000297863	2436132	0.626523	3.83975e-07	2.1028e-05	ILMN_1745172	0.370715	3.20111e-10	1.68952e-08
29074	MRPL18	0.555323	2.48038e-20	1.18913e-18	217907_at	0.526286	2.78504e-13	5.60202e-11	217907_at	0.556346	5.55426e-09	9.18917e-07	217907_at	0.45656	6.28378e-05	0.00102321	2934167	0.586401	2.66049e-06	9.40183e-05	ILMN_1804479	0.188251	0.0018916	0.011105
8886	DDX18	0.555032	2.61956e-20	1.25165e-18	208896_at	0.30928	4.76366e-05	0.000230292	208896_at	0.438907	8.5786e-06	7.68515e-05	208896_at	0.511004	5.27637e-06	0.000192968	2502300	0.533381	2.60475e-05	0.000505304	ILMN_1756220	0.230999	0.000128132	0.00124787
129401	NUP35	0.554347	2.97896e-20	1.41627e-18	225470_at	0.422888	1.24637e-08	2.47788e-07	225470_at	0.375197	0.000169894	0.000666804	225470_at	0.471127	4.17191e-05	0.000773916	2518743	0.566956	6.37818e-06	0.000182883	ILMN_1701374	0.224932	0.000193976	0.00174434
54801	HAUS6	0.553779	3.31315e-20	1.56474e-18	222685_at	0.379648	4.19182e-07	4.94274e-06	222685_at	0.314315	0.00179786	0.00496809	222685_at	0.469316	4.49722e-05	0.000810804	3200611	0.620301	5.24235e-07	2.7513e-05	ILMN_1664139	0.271555	5.98956e-06	9.34061e-05
10054	UBA2	0.552951	3.86729e-20	1.81148e-18	201177_s_at	0.308264	5.0591e-05	0.000242461	201177_s_at	0.257456	0.0110843	0.0239767	201177_s_at	0.403219	0.000542117	0.00464604	3829768	0.534223	2.51834e-05	0.000493427	ILMN_1742872	0.330741	2.59357e-08	8.0293e-07
9125	CNOT9	0.552856	3.93659e-20	1.84092e-18	213179_at	0.264767	0.000544686	0.00177781	213179_at	0.305886	0.00240759	0.00638879	213179_at	0.488095	2.02512e-05	0.000484258	2527856	0.383912	0.00339761	0.019465	ILMN_2044085	0.207347	0.000606744	0.00446542
63979	FIGNL1	0.55203	4.59097e-20	2.12606e-18	222843_at	0.42082	1.49171e-08	2.85766e-07	222843_at	0.480907	8.6227e-07	3.03943e-05	222843_at	0.530114	2.89254e-06	0.000126269	3050367	0.50901	6.68008e-05	0.00101988	ILMN_2389114	0.408741	2.69121e-12	2.25443e-10
7203	CCT3	0.551341	5.21772e-20	2.39303e-18	200910_at	0.3483	3.97883e-06	3.13012e-05	200910_at	0.633613	0	0	200910_at	0.470255	4.3257e-05	0.000791003	2438125	0.527677	3.26613e-05	0.000599948	ILMN_1651828	0.370696	3.20863e-10	1.68952e-08
51163	DBR1	0.551307	5.25114e-20	2.40065e-18	234295_at	0.283479	0.000205392	0.000780087	234295_at	0.385309	0.000109775	0.000467226	234295_at	0.509591	7.70049e-06	0.000250382	2697331	0.546807	1.07862e-05	0.000268351	ILMN_2226314	0.329588	2.91767e-08	8.92682e-07
60491	NIF3L1	0.551251	5.30628e-20	2.42199e-18	218133_s_at	0.320682	2.38809e-05	0.000131182	218133_s_at	0.331435	0.000968789	0.00292576	218133_s_at	0.427301	0.000202009	0.00237786	2522509	0.449183	0.00052069	0.00472317	ILMN_1777066	0.224126	0.000204801	0.001827
9055	PRC1	0.550897	5.66616e-20	2.56983e-18	218009_s_at	0.60577	4.20808e-18	6.16694e-15	218009_s_at	0.62408	0	0	218009_s_at	0.697954	0	0	3639031	0.855263	0	0	ILMN_1728934	0.578436	1.64514e-25	2.4544e-22
84928	TMEM209	0.550826	5.7409e-20	2.5996e-18	235158_at	0.302457	7.10609e-05	0.000319377	235158_at	0.480065	9.05436e-07	3.12375e-05	235158_at	0.605567	4.54268e-08	7.26841e-06	3072435	0.612458	7.7168e-07	3.63845e-05	ILMN_1748926	0.185016	0.00227003	0.0128515
9793	CKAP5	0.55061	5.97476e-20	2.70122e-18	212832_s_at	0.456242	5.77691e-10	1.91788e-08	212832_s_at	0.474766	1.22815e-06	3.48266e-05	212832_s_at	0.480785	2.77679e-05	0.000587333	3371719	0.585559	2.7657e-06	9.69591e-05	ILMN_1748770	0.420415	5.46909e-13	5.3379e-11
51496	CTDSPL2	0.549479	7.36334e-20	3.28226e-18	223270_at	0.412911	2.93337e-08	5.0321e-07	223270_at	0.339891	0.000704851	0.00221711	223270_at	0.393226	0.000759033	0.00588997	3591909	0.462989	0.000334214	0.00335432	ILMN_1665655	0.322312	6.0677e-08	1.70037e-06
3320	HSP90AA1	0.548565	8.71326e-20	3.85991e-18	214328_s_at	0.309324	4.75132e-05	0.000229858	214328_s_at	0.3937	6.61839e-05	0.000309941	214328_s_at	0.580013	2.08961e-07	1.86402e-05	3580179	0.450544	0.000498803	0.00456218	ILMN_2373515	0.24336	5.3184e-05	0.000598726
64087	MCCC2	0.548002	9.66087e-20	4.24677e-18	209623_at	0.401941	7.28392e-08	1.11442e-06	209623_at	0.307687	0.00226344	0.00604853	209623_at	0.345842	0.00329195	0.0166275	2814642	0.511278	6.13606e-05	0.000959248	ILMN_1769264	0.178098	0.00332073	0.0173978
55166	CENPQ	0.547087	1.14259e-19	4.99192e-18	219294_at	0.521016	5.26582e-13	9.56097e-11	219294_at	0.396934	6.53395e-05	0.000306737	219294_at	0.497921	1.31117e-05	0.000358683	2909723	0.45048	0.000499826	0.00456917	ILMN_1670769	0.322712	5.83109e-08	1.64288e-06
51154	MRTO4	0.546978	1.16539e-19	5.08379e-18	235783_at	0.418725	1.78736e-08	3.33979e-07	235783_at	0.604868	0	0	235783_at	0.422267	0.000277595	0.00296174	2323559	0.51588	5.15604e-05	0.000849452	ILMN_1689800	0.335289	1.62193e-08	5.38294e-07
51497	NELFCD	0.546777	1.20911e-19	5.25045e-18	225261_x_at	0.331823	1.18324e-05	7.52758e-05	225261_x_at	0.310646	0.00204356	0.0055396	225261_x_at	0.552783	9.17647e-07	5.65386e-05	3891278	0.530399	2.93312e-05	0.000552003	ILMN_1663954	0.152959	0.0118517	0.046618
56919	DHX33	0.544856	1.71576e-19	7.32802e-18	226262_at	0.356597	2.24436e-06	1.9831e-05	226262_at	0.371226	0.000200949	0.000768688	226262_at	0.337894	0.0041279	0.0196183	3742727	0.388774	0.00298953	0.017738	ILMN_1744308	0.26478	1.0359e-05	0.000148263
81887	LAS1L	0.544707	1.76267e-19	7.50593e-18	208117_s_at	0.44165	2.307e-09	6.08431e-08	208117_s_at	0.461051	2.6458e-06	4.54162e-05	208117_s_at	0.391147	0.000813087	0.00616258	4010860	0.472582	0.000243061	0.0026556	ILMN_1774890	0.318684	8.67849e-08	2.32789e-06
5422	POLA1	0.543663	2.12977e-19	9.01539e-18	204835_at	0.434096	4.60654e-09	1.07523e-07	204835_at	0.414778	2.84222e-05	0.000165507	204835_at	0.418176	0.000321522	0.00326892	3972093	0.598198	1.53304e-06	6.13006e-05	ILMN_2191436	0.479578	6.18786e-17	1.25887e-14
5885	RAD21	0.54323	2.30319e-19	9.70633e-18	200608_s_at	0.336542	8.71493e-06	5.88947e-05	200608_s_at	0.370029	0.000211292	0.000802118	200608_s_at	0.659021	0	0	3149843	0.682849	1.48001e-08	1.50859e-06	ILMN_1748578	0.285613	1.83236e-06	3.34156e-05
6502	SKP2	0.540491	3.76839e-19	1.5605e-17	203625_x_at	0.319609	2.55149e-05	0.000138343	203625_x_at	0.438315	8.84342e-06	7.79499e-05	203625_x_at	0.647317	3.95788e-10	1.42463e-07	2806517	0.550363	1.29938e-05	0.000308803	ILMN_1791002	0.342593	7.51093e-09	2.77497e-07
54534	MRPL50	0.538973	4.94088e-19	2.01968e-17	225581_s_at	0.370887	8.05461e-07	8.55781e-06	225581_s_at	0.40435	4.64786e-05	0.000236603	225581_s_at	0.522177	3.00505e-06	0.00012818	3218067	0.378792	0.00388035	0.0215176	ILMN_1664833	0.205521	0.000679489	0.00490177
23518	R3HDM1	0.538267	5.6016e-19	2.28649e-17	202754_at	0.323015	2.06614e-05	0.000117082	202754_at	0.3707	0.000205436	0.000783077	202754_at	0.35028	0.0027479	0.0146097	2507380	0.361356	0.00601226	0.0298396	ILMN_2052383	0.320145	7.51788e-08	2.0517e-06
5036	PA2G4	0.537256	6.7018e-19	2.71233e-17	214794_at	0.301574	7.47836e-05	0.000332611	214794_at	0.438	8.98779e-06	7.84615e-05	214794_at	0.423476	0.00023352	0.00263538	3417309	0.393829	0.00261204	0.0160379	ILMN_1728984	0.283137	2.2681e-06	4.01467e-05
136	ADORA2B	0.536614	7.50764e-19	3.02561e-17	205891_at	0.319848	2.51414e-05	0.000136788	205891_at	0.343125	0.000622683	0.00198791	205891_at	0.699162	0	0	3711869	0.477508	0.00020569	0.00234615	ILMN_1703946	0.228694	0.000150196	0.00141651
9675	TTI1	0.536223	8.04407e-19	3.22814e-17	212898_at	0.376369	5.36469e-07	6.08582e-06	212898_at	0.314236	0.00180285	0.00497651	212898_at	0.583535	1.70975e-07	1.61965e-05	3905073	0.357402	0.00661964	0.0321572	ILMN_1741398	0.35979	1.13144e-09	5.15231e-08
84319	CMSS1	0.536131	8.17553e-19	3.27629e-17	224523_s_at	0.306007	5.77848e-05	0.000268776	224523_s_at	0.443864	6.63584e-06	6.76276e-05	224523_s_at	0.396579	0.000678715	0.00543104	2633460	0.471221	0.000254432	0.00274245	ILMN_1705753	0.372773	2.51019e-10	1.37011e-08
56941	HMCES	0.536084	8.24337e-19	3.29424e-17	201678_s_at	0.385163	2.75167e-07	3.49789e-06	201678_s_at	0.291369	0.00390767	0.00971355	201678_s_at	0.428337	0.000222513	0.00254618	2641577	0.364467	0.00556938	0.0281567	ILMN_1815682	0.371099	3.05957e-10	1.62744e-08
5001	ORC5	0.535988	8.38407e-19	3.34578e-17	204957_at	0.271668	0.000383217	0.00131788	204957_at	0.302322	0.00271742	0.00709711	204957_at	0.586385	1.45075e-07	1.51091e-05	3065963	0.615115	6.77413e-07	3.29986e-05	ILMN_1705093	0.310943	1.83356e-07	4.52516e-06
65260	COA7	0.534665	1.0581e-18	4.13586e-17	219420_s_at	0.198567	0.0100981	0.0222826	219420_s_at	0.333053	0.000912203	0.00277407	219420_s_at	0.418746	0.000315041	0.00322057	2412988	0.542066	1.83264e-05	0.000395553	ILMN_1757415	0.334674	1.72903e-08	5.69617e-07
151188	ARL6IP6	0.53461	1.06841e-18	4.16828e-17	225711_at	0.475578	8.31518e-11	4.37443e-09	225711_at	0.399103	5.91888e-05	0.00028417	225711_at	0.344436	0.00326809	0.0165395	2510884	0.455859	0.000421123	0.00401193	ILMN_1797964	0.306477	2.79603e-07	6.52754e-06
7884	SLBP	0.534591	1.07185e-18	4.17248e-17	206052_s_at	0.393812	1.39964e-07	1.96151e-06	206052_s_at	0.243544	0.0164215	0.0336819	206052_s_at	0.676224	0	0	2757319	0.707869	0	0	ILMN_2055700	0.271713	5.91257e-06	9.24355e-05
79807	GSTCD	0.533559	1.28426e-18	4.93216e-17	235387_at	0.553533	8.61488e-15	2.71925e-12	235387_at	0.571034	1.39182e-09	3.0056e-07	235387_at	0.458605	5.76783e-05	0.000964479	2738314	0.560863	8.31347e-06	0.000221116	ILMN_2242068	0.207365	0.000606053	0.00446138
3068	HDGF	0.533409	1.31837e-18	5.04955e-17	200896_x_at	0.319614	2.55058e-05	0.00013833	200896_x_at	0.407151	4.07878e-05	0.000214665	200896_x_at	0.535513	2.21481e-06	0.000103684	2438531	0.57253	4.98619e-06	0.000152122	ILMN_1765621	0.44418	1.75391e-14	2.28958e-12
51067	YARS2	0.532911	1.43817e-18	5.48636e-17	218470_at	0.300261	8.06548e-05	0.000352985	218470_at	0.383258	0.000120075	0.000501392	218470_at	0.430047	0.000208921	0.00243548	3450180	0.710915	0	0	ILMN_1782635	0.207765	0.000591126	0.00437831
1503	CTPS1	0.53212	1.65083e-18	6.23108e-17	202613_at	0.471572	1.25501e-10	5.93295e-09	202613_at	0.572809	1.13423e-09	2.47539e-07	202613_at	0.659893	0	0	2332144	0.742352	0	0	ILMN_1783285	0.36537	5.97229e-10	2.91906e-08
191	AHCY	0.531065	1.98283e-18	7.3411e-17	200903_s_at	0.256782	0.000808769	0.00250015	200903_s_at	0.310199	0.0020755	0.00561504	200903_s_at	0.349296	0.0029785	0.0154983	3903361	0.609476	8.9236e-07	4.03484e-05	ILMN_1657862	0.193299	0.00141468	0.00876744
3251	HPRT1	0.529029	2.81946e-18	1.02104e-16	202854_at	0.429131	7.19138e-09	1.56464e-07	202854_at	0.526431	5.02641e-08	5.3363e-06	202854_at	0.479142	2.97829e-05	0.000616604	3991698	0.569095	5.80565e-06	0.000170061	ILMN_2056975	0.240055	6.75885e-05	0.000730189
11218	DDX20	0.528936	2.86462e-18	1.03347e-16	224315_at	0.327242	1.58461e-05	9.50073e-05	224315_at	0.436737	9.5878e-06	8.15818e-05	224315_at	0.389034	0.000871584	0.00647205	2351940	0.561771	7.99393e-06	0.000215818	ILMN_1694983	0.209827	0.00051944	0.00396155
64969	MRPS5	0.52855	3.06151e-18	1.10172e-16	224333_s_at	0.426659	8.95297e-09	1.88398e-07	224333_s_at	0.42865	1.44236e-05	0.000104485	224333_s_at	0.302213	0.0106761	0.0385299	2564599	0.365764	0.00539352	0.0274486	ILMN_1760441	0.29314	9.45962e-07	1.88291e-05
11266	DUSP12	0.528067	3.32672e-18	1.19565e-16	218576_s_at	0.285825	0.000180858	0.000699593	218576_s_at	0.359339	0.000328166	0.00115656	218576_s_at	0.522803	4.12612e-06	0.000161557	2363902	0.373282	0.00446687	0.023971	ILMN_1767892	0.251028	3.0103e-05	0.000369854
89978	DPH6	0.527713	3.53502e-18	1.26574e-16	238662_at	0.227479	0.00311191	0.00798887	238662_at	0.237758	0.0192267	0.0386285	238662_at	0.363749	0.00193717	0.0114144	3617920	0.470249	0.000262849	0.00280914	ILMN_1782085	0.194554	0.0013146	0.00825687
6510	SLC1A5	0.526195	4.58341e-18	1.61681e-16	208916_at	0.30128	7.60631e-05	0.000336551	208916_at	0.351541	0.000448367	0.00150421	208916_at	0.55161	9.75579e-07	5.92188e-05	3866276	0.499806	9.37656e-05	0.00131019	ILMN_1707720	0.273735	5.0059e-06	8.01405e-05
86	ACTL6A	0.524564	6.04938e-18	2.10023e-16	202666_s_at	0.388807	2.07448e-07	2.73711e-06	202666_s_at	0.334302	0.000870587	0.00266409	202666_s_at	0.555265	8.05709e-07	5.11788e-05	2654023	0.541807	1.8522e-05	0.000397828	ILMN_1749297	0.389158	3.40373e-11	2.22165e-09
93081	TEX30	0.524174	6.46313e-18	2.23302e-16	213346_at	0.364997	1.23621e-06	1.21588e-05	213346_at	0.393962	7.47368e-05	0.000340944	213346_at	0.462441	5.95956e-05	0.00098766	3523855	0.467786	0.000285326	0.00298425	ILMN_1682774	0.273023	5.30882e-06	8.46009e-05
56897	WRNIP1	0.524089	6.55702e-18	2.26e-16	222489_s_at	0.410193	3.68604e-08	6.15351e-07	222489_s_at	0.364401	0.000266888	0.000975276	222489_s_at	0.388565	0.000885092	0.00652747	2892170	0.515815	5.16878e-05	0.000849452	ILMN_2332105	0.171588	0.00469288	0.0228624
79691	QTRT2	0.523554	7.17951e-18	2.46563e-16	219178_at	0.37518	5.86288e-07	6.56598e-06	219178_at	0.328148	0.00109381	0.00324739	219178_at	0.603689	5.11728e-08	7.66359e-06	2636726	0.471869	0.000248958	0.00270328	ILMN_1733407	0.401971	6.59288e-12	5.10013e-10
8550	MAPKAPK5	0.523443	7.31509e-18	2.50917e-16	212871_at	0.294971	0.000108972	0.000457119	212871_at	0.349095	0.000493712	0.0016331	212871_at	0.388498	0.000887037	0.00653712	3432138	0.465946	0.000259479	0.00278664	ILMN_1699082	0.195258	0.00126137	0.00799165
2937	GSS	0.521957	9.39906e-18	3.15952e-16	201415_at	0.247813	0.00124262	0.00363071	201415_at	0.297417	0.00320266	0.0081679	201415_at	0.44715	0.000109321	0.00151141	3903670	0.480101	0.000188211	0.0021936	ILMN_1683462	0.260428	1.4613e-05	0.000199402
2618	GART	0.5218	9.65106e-18	3.24042e-16	212378_at	0.396275	1.15047e-07	1.66311e-06	212378_at	0.453293	4.02994e-06	5.48285e-05	212378_at	0.549296	1.10008e-06	6.43029e-05	3929721	0.702359	2.27674e-10	3.16127e-08	ILMN_1679476	0.33891	1.11014e-08	3.87313e-07
9816	URB2	0.521606	9.97168e-18	3.34022e-16	205284_at	0.331081	1.24094e-05	7.80434e-05	205284_at	0.375302	0.000169136	0.000664717	205284_at	0.337335	0.00401701	0.0192383	2384705	0.510889	6.22631e-05	0.000969062	ILMN_3249406	0.371048	3.07807e-10	1.63451e-08
57645	POGK	0.521063	1.09237e-17	3.64205e-16	218229_s_at	0.422953	1.23925e-08	2.46611e-07	218229_s_at	0.334775	0.000855275	0.0026235	218229_s_at	0.543293	1.49693e-06	7.71671e-05	2365496	0.390977	0.00281938	0.0169799	ILMN_1756669	0.174892	0.00394291	0.0199599
51249	TMEM69	0.521044	1.09583e-17	3.64931e-16	223335_at	0.370507	8.28248e-07	8.75553e-06	223335_at	0.355802	0.000378429	0.00130457	223335_at	0.40161	0.0005727	0.00481166	2334459	0.606171	1.0472e-06	4.58222e-05	ILMN_3251312	0.182742	0.00257613	0.0142422
28977	MRPL42	0.519493	1.42065e-17	4.63912e-16	222466_s_at	0.323596	1.99265e-05	0.000114008	222466_s_at	0.32394	0.00127529	0.0037026	222466_s_at	0.437156	0.000160229	0.00200086	3426215	0.407117	0.00181465	0.0122839	ILMN_2356890	0.274358	4.75443e-06	7.67026e-05
92399	MRRF	0.518484	1.68069e-17	5.42625e-16	225126_at	0.301535	7.49523e-05	0.000333217	225126_at	0.272696	0.00704326	0.0161896	225126_at	0.435215	0.000148834	0.00190537	3188050	0.472777	0.000241475	0.00264483	ILMN_2415949	0.241113	6.26177e-05	0.000684035
6059	ABCE1	0.518338	1.72197e-17	5.55326e-16	201873_s_at	0.300147	8.11833e-05	0.000354889	201873_s_at	0.497922	3.12714e-07	1.81737e-05	201873_s_at	0.531154	2.74846e-06	0.000122258	2746024	0.562289	7.81655e-06	0.000212057	ILMN_1676846	0.194223	0.00134033	0.00837838
3182	HNRNPAB	0.518085	1.79619e-17	5.78607e-16	201277_s_at	0.435088	4.21075e-09	1.00107e-07	201277_s_at	0.491597	4.58682e-07	2.21931e-05	201277_s_at	0.504259	9.84163e-06	0.000296506	2843619	0.417099	0.00136755	0.00988744	ILMN_2335718	0.350726	3.11225e-09	1.27293e-07
51645	PPIL1	0.517639	1.93407e-17	6.1953e-16	222500_at	0.437031	3.52831e-09	8.63893e-08	222500_at	0.502656	2.33617e-07	1.51188e-05	222500_at	0.592912	5.09513e-08	7.66359e-06	2952065	0.553345	1.14611e-05	0.000281091	ILMN_2054392	0.255241	2.18501e-05	0.000281481
55183	RIF1	0.51708	2.12208e-17	6.75966e-16	226503_at	0.35586	2.363e-06	2.0578e-05	226503_at	0.26052	0.0101382	0.0222207	226503_at	0.337662	0.00397944	0.019103	2510485	0.433951	0.000832614	0.00672883	ILMN_2149053	0.319276	8.18934e-08	2.20802e-06
3376	IARS1	0.516067	2.50888e-17	7.92989e-16	204744_s_at	0.357308	2.13527e-06	1.90725e-05	204744_s_at	0.365927	0.000250615	0.000922714	204744_s_at	0.588934	1.25069e-07	1.37491e-05	3214668	0.673969	2.80199e-08	2.65647e-06	ILMN_1733956	0.18229	0.00264137	0.0145285
55270	NUDT15	0.515978	2.54609e-17	8.02088e-16	219347_at	0.250076	0.0011166	0.00330596	219347_at	0.41057	3.47254e-05	0.000190734	219347_at	0.529779	2.94052e-06	0.000127105	3488942	0.491314	0.00012721	0.00163979	ILMN_2172202	0.216871	0.000330888	0.00272378
10813	UTP14A	0.515424	2.78962e-17	8.7495e-16	221514_at	0.283285	0.00020756	0.000786572	221514_at	0.513334	1.19045e-07	9.6231e-06	221514_at	0.339473	0.00377694	0.0183629	3990566	0.524695	3.67093e-05	0.00065387	ILMN_1688725	0.200263	0.000936393	0.00630841
64422	ATG3	0.514598	3.19518e-17	9.91268e-16	221492_s_at	0.269868	0.000420393	0.00142707	221492_s_at	0.283558	0.00502259	0.0120583	221492_s_at	0.460081	5.42034e-05	0.000920483	2688759	0.393959	0.00260295	0.0159988	ILMN_2163732	0.245522	4.53831e-05	0.000524475
25902	MTHFD1L	0.514349	3.32879e-17	1.02825e-15	225520_at	0.344605	5.10794e-06	3.83039e-05	225520_at	0.501644	2.48742e-07	1.56466e-05	225520_at	0.498524	1.27611e-05	0.000353865	2931391	0.580762	3.44366e-06	0.000112454	ILMN_1772521	0.203382	0.000774893	0.00542269
51729	WBP11	0.513943	3.55803e-17	1.09551e-15	217822_at	0.32038	2.43297e-05	0.000133034	217822_at	0.292592	0.00375483	0.00937907	217822_at	0.387793	0.000907699	0.00664405	3445670	0.578494	3.81643e-06	0.00012214	ILMN_1766435	0.230313	0.000134357	0.0012956
4686	NCBP1	0.513891	3.58826e-17	1.10363e-15	209519_at	0.454487	6.84706e-10	2.2123e-08	209519_at	0.414028	2.946e-05	0.000169863	209519_at	0.495808	1.4411e-05	0.000384564	3181302	0.549594	9.5214e-06	0.000243687	ILMN_1777528	0.303452	3.7061e-07	8.3175e-06
10921	RNPS1	0.513212	4.01032e-17	1.22815e-15	200060_s_at	0.380566	3.91031e-07	4.67256e-06	200060_s_at	0.339062	0.000727437	0.00227907	200060_s_at	0.365828	0.0018181	0.010923	3676669	0.357921	0.00653703	0.0318085	ILMN_1691843	0.364201	6.83479e-10	3.29437e-08
55632	G2E3	0.513013	4.14304e-17	1.26744e-15	223257_at	0.236786	0.00206375	0.00559929	223257_at	0.250237	0.0136256	0.0286431	223257_at	0.436486	0.000164329	0.00204212	3530982	0.43272	0.00086406	0.00692269	ILMN_1680643	0.201314	0.00087881	0.0059972
5685	PSMA4	0.51233	4.63148e-17	1.40334e-15	203396_at	0.265518	0.000524463	0.00171864	203396_at	0.42581	1.66101e-05	0.000113965	203396_at	0.494064	1.55734e-05	0.000406602	3603408	0.531955	2.75728e-05	0.000527925	ILMN_2198376	0.311252	1.78037e-07	4.4164e-06
6632	SNRPD1	0.511898	4.96904e-17	1.49926e-15	202691_at	0.405542	5.42332e-08	8.57244e-07	202691_at	0.445508	6.08922e-06	6.49612e-05	202691_at	0.525486	3.62489e-06	0.00014698	3781082	0.594179	1.85293e-06	7.14978e-05	ILMN_1768393	0.327061	3.7709e-08	1.11877e-06
55233	MOB1A	0.511411	5.37941e-17	1.60445e-15	214812_s_at	0.336515	8.7301e-06	5.89778e-05	214812_s_at	0.278995	0.00579808	0.0136721	214812_s_at	0.406103	0.000491033	0.00434434	2559807	0.354226	0.00714596	0.0342238	ILMN_2125562	0.171869	0.00462435	0.0225953
116461	TSEN15	0.508881	8.10155e-17	2.3525e-15	225399_at	0.34429	5.21735e-06	3.88687e-05	225399_at	0.299508	0.00298701	0.00769347	225399_at	0.535781	2.18539e-06	0.000103313	2371474	0.369069	0.00496705	0.0258832	ILMN_3225244	0.240796	6.40716e-05	0.000698214
10969	EBNA1BP2	0.507607	9.94546e-17	2.84741e-15	201323_at	0.311553	4.16046e-05	0.000206583	201323_at	0.498461	3.02565e-07	1.78349e-05	201323_at	0.465258	5.31379e-05	0.000906259	2409220	0.749028	0	0	ILMN_1768127	0.366068	5.50913e-10	2.72671e-08
55003	PAK1IP1	0.507548	1.00393e-16	2.86567e-15	218886_at	0.321685	2.24422e-05	0.000124863	218886_at	0.509323	1.53779e-07	1.1267e-05	218886_at	0.500469	1.16903e-05	0.000334052	2894663	0.537529	2.20446e-05	0.000447336	ILMN_2054145	0.273994	4.9e-06	7.86057e-05
7027	TFDP1	0.505148	1.47364e-16	4.12807e-15	212330_at	0.315702	3.23983e-05	0.000168027	212330_at	0.304505	0.00252363	0.0066554	212330_at	0.479309	2.95712e-05	0.00061408	3502710	0.405237	0.00191222	0.0127873	ILMN_1661717	0.219255	0.000283107	0.00239399
1615	DARS1	0.504146	1.72797e-16	4.77497e-15	201624_at	0.469164	1.60321e-10	7.07376e-09	201624_at	0.407151	4.07878e-05	0.000214665	201624_at	0.499296	1.23259e-05	0.000346426	2577958	0.462082	0.000344282	0.00343192	ILMN_1813836	0.357058	1.54006e-09	6.78625e-08
2967	GTF2H3	0.504012	1.76518e-16	4.8731e-15	239346_at	0.475487	8.39446e-11	4.3936e-09	239346_at	0.522657	6.4727e-08	6.32321e-06	239346_at	0.506942	8.70276e-06	0.000270537	3435946	0.651413	1.05162e-07	7.47755e-06	ILMN_1725666	0.169202	0.00531156	0.0250581
55257	MRGBP	0.503341	1.96335e-16	5.36497e-15	218586_at	0.28048	0.00024127	0.000890472	218586_at	0.457737	3.1704e-06	4.91987e-05	218586_at	0.555265	8.05709e-07	5.11788e-05	3892918	0.451906	0.000477756	0.00441317	ILMN_1790136	0.340875	9.01803e-09	3.23266e-07
7804	LRP8	0.50255	2.22482e-16	6.01987e-15	228955_at	0.320296	2.44558e-05	0.000133518	228955_at	0.308858	0.00217403	0.00583697	228955_at	0.466298	5.09237e-05	0.000882158	2413203	0.335818	0.0109808	0.0467945	ILMN_1677765	0.277705	3.5962e-06	5.99941e-05
22803	XRN2	0.502151	2.36941e-16	6.38089e-15	223002_s_at	0.350765	3.36221e-06	2.73415e-05	223002_s_at	0.346308	0.000550522	0.001789	223002_s_at	0.573273	3.0482e-07	2.547e-05	3879467	0.552113	1.20724e-05	0.000292023	ILMN_1727617	0.248845	3.54647e-05	0.00042653
57570	TRMT5	0.502066	2.40156e-16	6.46137e-15	227653_at	0.225689	0.00336173	0.00854045	227653_at	0.414319	2.45505e-05	0.00014963	227653_at	0.561972	5.64297e-07	3.98316e-05	3567469	0.621727	4.8831e-07	2.58585e-05	ILMN_2167922	0.268162	7.89504e-06	0.000118068
9326	ZNHIT3	0.502004	2.42521e-16	6.51357e-15	212544_at	0.297012	9.70968e-05	0.000412346	212544_at	0.290396	0.00403326	0.009987	212544_at	0.37163	0.00151999	0.00966916	3719112	0.389811	0.00290835	0.0173733	ILMN_1812478	0.165809	0.00631794	0.0286747
9442	MED27	0.501992	2.42969e-16	6.51864e-15	51176_at	0.226441	0.00325461	0.00830945	51176_at	0.28198	0.00527961	0.0126017	51176_at	0.325453	0.005819	0.0250553	3227846	0.342689	0.00937955	0.0416098	ILMN_1759350	0.366167	5.44638e-10	2.69992e-08
121441	NEDD1	0.500991	2.84395e-16	7.54504e-15	234984_at	0.355534	2.41733e-06	2.09355e-05	234984_at	0.383271	0.000120006	0.000501207	234984_at	0.28947	0.014619	0.0483538	3427352	0.609411	8.95174e-07	4.03721e-05	ILMN_1743208	0.289874	1.26329e-06	2.41335e-05
8683	SRSF9	0.500076	3.28318e-16	8.63816e-15	201698_s_at	0.38447	2.90221e-07	3.66654e-06	201698_s_at	0.352725	0.000427832	0.00144525	201698_s_at	0.370322	0.00158304	0.00992943	3474502	0.364273	0.0055962	0.0282598	ILMN_1760683	0.272567	5.51221e-06	8.72209e-05
29105	CFAP20	0.499269	3.72522e-16	9.7029e-15	217957_at	0.28174	0.00022554	0.000842481	217957_at	0.339286	0.000721278	0.00226323	217957_at	0.489973	1.8654e-05	0.000459453	3693511	0.422608	0.00116581	0.00870357	ILMN_2112599	0.191317	0.0015869	0.00965188
55093	NTAQ1	0.498867	3.9661e-16	1.02648e-14	219060_at	0.199413	0.00977682	0.0216738	219060_at	0.231499	0.0227182	0.0445015	219060_at	0.547351	1.21622e-06	6.85321e-05	3114240	0.46636	0.000299129	0.0030793	ILMN_3235472	0.336129	1.48606e-08	5.00626e-07
28973	MRPS18B	0.498673	4.08809e-16	1.05423e-14	217408_at	0.324949	1.83083e-05	0.000106592	217408_at	0.336353	0.000806001	0.00249323	217408_at	0.289973	0.0144423	0.0478926	2901818	0.436998	0.00075923	0.00626791	ILMN_2121282	0.239412	7.07852e-05	0.000758447
9631	NUP155	0.49817	4.42138e-16	1.13302e-14	206550_s_at	0.344402	5.17824e-06	3.87179e-05	206550_s_at	0.521092	7.1803e-08	6.88335e-06	206550_s_at	0.67884	0	0	2853768	0.567604	6.19931e-06	0.0001798	ILMN_1768293	0.331621	2.36974e-08	7.47673e-07
8539	API5	0.49702	5.2861e-16	1.34138e-14	201687_s_at	0.307192	5.38949e-05	0.000254666	201687_s_at	0.314012	0.00181705	0.00500898	201687_s_at	0.516432	5.59066e-06	0.000200531	3327906	0.53902	2.07517e-05	0.000428999	ILMN_1815051	0.173384	0.00427065	0.0212279
8487	GEMIN2	0.496819	5.45325e-16	1.38012e-14	205063_at	0.266965	0.000487478	0.00161759	205063_at	0.314104	0.00181119	0.00499551	205063_at	0.424748	0.000253714	0.00278515	3533397	0.511991	5.97373e-05	0.000939703	ILMN_2344002	0.31791	9.3615e-08	2.50039e-06
5932	RBBP8	0.496619	5.62533e-16	1.41865e-14	203344_s_at	0.341173	6.42376e-06	4.61472e-05	203344_s_at	0.300047	0.00293356	0.00757674	203344_s_at	0.515225	5.91828e-06	0.00020792	3781429	0.435896	0.000785067	0.00643004	ILMN_1739101	0.334177	1.82061e-08	5.94163e-07
6341	SCO1	0.495628	6.55646e-16	1.62902e-14	223221_at	0.37394	6.42901e-07	7.09678e-06	223221_at	0.435633	1.01436e-05	8.40791e-05	223221_at	0.333378	0.00449736	0.0208997	3745504	0.434794	0.000811699	0.00659608	ILMN_1728975	0.186944	0.00203695	0.0117919
6908	TBP	0.495557	6.6288e-16	1.64271e-14	203135_at	0.299546	8.40332e-05	0.000364816	203135_at	0.292684	0.00374354	0.0093543	203135_at	0.413971	0.000332345	0.00335524	2937984	0.456508	0.000412445	0.00394418	ILMN_1697117	0.156479	0.0100194	0.0410017
29080	CCDC59	0.49492	7.31328e-16	1.80451e-14	218936_s_at	0.326399	1.67119e-05	9.91127e-05	218936_s_at	0.483458	7.43043e-07	2.87072e-05	218936_s_at	0.387894	0.000904721	0.00662697	3464000	0.412886	0.00154249	0.0107938	ILMN_1662318	0.169143	0.00532778	0.0251271
55972	SLC25A40	0.494237	8.12348e-16	1.99067e-14	227012_at	0.284069	0.000198946	0.000758975	227012_at	0.25476	0.0119799	0.0256062	227012_at	0.481824	2.65596e-05	0.0005706	3060245	0.372116	0.00460071	0.0245399	ILMN_1752270	0.271703	5.91745e-06	9.24385e-05
57510	XPO5	0.494166	8.21321e-16	2.01093e-14	223056_s_at	0.389921	1.9016e-07	2.54668e-06	223056_s_at	0.355894	0.000377036	0.00130129	223056_s_at	0.617036	2.10677e-08	4.2757e-06	2954678	0.644478	1.52354e-07	1.02153e-05	ILMN_1759495	0.342643	7.47053e-09	2.7633e-07
10465	PPIH	0.494141	8.24388e-16	2.01672e-14	204228_at	0.519271	6.48701e-13	1.12791e-10	204228_at	0.576596	6.92596e-10	1.65216e-07	204228_at	0.5611	5.91263e-07	4.04365e-05	2332711	0.578883	3.74993e-06	0.000120889	ILMN_1801913	0.450056	7.18299e-15	1.02292e-12
55746	NUP133	0.49336	9.29387e-16	2.24475e-14	202184_s_at	0.332774	1.11299e-05	7.18764e-05	202184_s_at	0.30298	0.00265768	0.00696682	202184_s_at	0.532461	2.5768e-06	0.000116387	2459866	0.544205	1.67843e-05	0.000370894	ILMN_1751338	0.26836	7.76981e-06	0.000116361
10213	PSMD14	0.490206	1.50329e-15	3.50291e-14	212296_at	0.383835	3.04728e-07	3.82158e-06	212296_at	0.468272	1.31916e-06	3.55618e-05	212296_at	0.545808	1.31649e-06	7.16458e-05	2512701	0.52476	3.66165e-05	0.000652878	ILMN_1737396	0.274242	4.8003e-06	7.72834e-05
60488	MRPS35	0.489452	1.68524e-15	3.88639e-14	217942_at	0.232968	0.00244719	0.00649794	217942_at	0.298009	0.00314025	0.0080347	217942_at	0.436687	0.000163089	0.00203286	3409330	0.70748	0	0	ILMN_2189993	0.176371	0.00364395	0.0187063
51001	MTERF3	0.489334	1.71536e-15	3.94629e-14	219363_s_at	0.217219	0.004806	0.0116816	219363_s_at	0.386072	0.00010616	0.000455049	219363_s_at	0.407612	0.000466096	0.00421273	3145586	0.403876	0.00198578	0.0131053	ILMN_1782504	0.25514	2.20195e-05	0.000283199
10061	ABCF2	0.486984	2.44416e-15	5.48171e-14	207622_s_at	0.224731	0.00350257	0.00885766	207622_s_at	0.470782	1.53976e-06	3.76948e-05	207622_s_at	0.331522	0.00492958	0.0222727	3079463	0.50901	6.68008e-05	0.00101988	ILMN_1781999	0.192646	0.00146942	0.00904989
10694	CCT8	0.486639	2.57428e-15	5.75097e-14	200873_s_at	0.397584	1.03596e-07	1.52803e-06	200873_s_at	0.397065	6.49504e-05	0.000305329	200873_s_at	0.386653	0.000942081	0.0067963	3928070	0.469082	0.000273286	0.0028909	ILMN_1717868	0.230528	0.000132375	0.00127964
221830	POLR1F	0.4861	2.79045e-15	6.18554e-14	226784_at	0.249725	0.00113537	0.00335581	226784_at	0.361627	0.000299019	0.00107225	226784_at	0.421898	0.000281317	0.00298592	3040454	0.524177	3.74591e-05	0.000663873	ILMN_1781121	0.286483	1.6992e-06	3.14076e-05
51388	NIP7	0.483598	4.05195e-15	8.76693e-14	223397_s_at	0.304673	6.24729e-05	0.000286234	223397_s_at	0.464338	2.20736e-06	4.35236e-05	223397_s_at	0.572803	3.12849e-07	2.58259e-05	3666686	0.607272	9.92938e-07	4.37737e-05	ILMN_1704305	0.154657	0.0109336	0.0437988
84295	PHF6	0.483026	4.41039e-15	9.50363e-14	225501_at	0.211896	0.00597736	0.0140865	225501_at	0.234707	0.0208659	0.0413948	225501_at	0.311737	0.00836989	0.0323339	3991650	0.455471	0.000426408	0.00404916	ILMN_1766110	0.190009	0.00171096	0.010269
51107	APH1A	0.482177	5.00052e-15	1.06309e-13	218389_s_at	0.340262	6.82383e-06	4.8411e-05	218389_s_at	0.26524	0.00881927	0.0197003	218389_s_at	0.349966	0.00292083	0.0153226	2434341	0.3458	0.00872416	0.0395786	ILMN_1658472	0.230739	0.000130464	0.00126546
3326	HSP90AB1	0.48209	5.06579e-15	1.07393e-13	200064_at	0.387749	2.25264e-07	2.94942e-06	200064_at	0.436948	9.48524e-06	8.10453e-05	200064_at	0.508451	8.11777e-06	0.000258221	2908474	0.576873	4.10568e-06	0.000129285	ILMN_1673711	0.290131	1.23498e-06	2.36793e-05
26995	TRUB2	0.481859	5.24111e-15	1.10438e-13	223109_at	0.34454	5.13052e-06	3.84467e-05	223109_at	0.280376	0.00555288	0.0131559	223109_at	0.349698	0.00294378	0.0153997	3226493	0.50713	7.16424e-05	0.00106882	ILMN_2116075	0.263906	1.1105e-05	0.000157074
908	CCT6A	0.481531	5.50097e-15	1.15319e-13	201326_at	0.226071	0.00330693	0.00842313	201326_at	0.356012	0.000375251	0.00129623	201326_at	0.346747	0.00320705	0.0163111	3003193	0.60092	1.34699e-06	5.53679e-05	ILMN_1722502	0.237569	8.07601e-05	0.000845162
10963	STIP1	0.479856	7.03708e-15	1.45282e-13	213330_s_at	0.347333	4.24911e-06	3.30599e-05	213330_s_at	0.463352	2.33108e-06	4.39358e-05	213330_s_at	0.372401	0.00148388	0.00948137	3334224	0.540705	1.93754e-05	0.00041115	ILMN_1789510	0.31379	1.39607e-07	3.5589e-06
55299	BRIX1	0.479721	7.17825e-15	1.4809e-13	219177_at	0.358068	2.02422e-06	1.82554e-05	219177_at	0.493688	4.04455e-07	2.05891e-05	219177_at	0.601476	5.8777e-08	8.25978e-06	2806231	0.604356	1.1428e-06	4.87943e-05	ILMN_2155172	0.236216	8.89124e-05	0.000919956
84154	RPF2	0.479258	7.68173e-15	1.57453e-13	225866_at	0.177695	0.021596	0.043072	225866_at	0.499513	2.83654e-07	1.70788e-05	225866_at	0.491549	1.74053e-05	0.000436669	2921374	0.404589	0.00194694	0.0129556	ILMN_1664167	0.22845	0.000152727	0.00143476
79728	PALB2	0.478707	8.32676e-15	1.69701e-13	219530_at	0.313049	3.80334e-05	0.000191916	219530_at	0.326215	0.00117403	0.00344862	219530_at	0.600436	6.26892e-08	8.6905e-06	3685329	0.663988	5.19211e-08	4.2747e-06	ILMN_1723793	0.233798	0.000105428	0.00105935
96764	TGS1	0.478618	8.43463e-15	1.71532e-13	219231_at	0.446654	1.44553e-09	4.16543e-08	219231_at	0.378866	0.000145223	0.000586005	219231_at	0.607881	3.91409e-08	6.69212e-06	3098935	0.58705	2.58215e-06	9.21735e-05	ILMN_1651506	0.348103	4.14614e-09	1.63394e-07
378708	CENPS	0.478329	8.7988e-15	1.78077e-13	213454_at	0.373324	6.7293e-07	7.38711e-06	213454_at	0.479276	9.47762e-07	3.1636e-05	213454_at	0.531154	2.74846e-06	0.000122258	2319832	0.339448	0.0101075	0.0439655	ILMN_1793360	0.450614	6.59296e-15	9.47512e-13
10280	SIGMAR1	0.478328	8.79947e-15	1.78077e-13	201692_at	0.356517	2.25694e-06	1.99008e-05	201692_at	0.295484	0.0034144	0.00864023	201692_at	0.305366	0.00985786	0.0364816	3204243	0.375745	0.0041956	0.0228138	ILMN_1717925	0.337891	1.23577e-08	4.26865e-07
5702	PSMC3	0.478328	8.8001e-15	1.78077e-13	201267_s_at	0.243849	0.00149508	0.00424738	201267_s_at	0.430373	1.32327e-05	9.88248e-05	201267_s_at	0.430349	0.000206604	0.0024167	3372209	0.494166	0.000114916	0.00152249	ILMN_1809010	0.349056	3.73722e-09	1.49346e-07
2582	GALE	0.476751	1.10702e-14	2.19811e-13	202528_at	0.339037	7.39861e-06	5.16493e-05	202528_at	0.292828	0.00372587	0.00931922	202528_at	0.464889	5.39448e-05	0.000916972	2401581	0.58854	2.41018e-06	8.65605e-05	ILMN_1792168	0.176346	0.00364877	0.0187219
6760	SS18	0.476484	1.15074e-14	2.28334e-13	202816_s_at	0.414201	2.63029e-08	4.56949e-07	202816_s_at	0.452793	4.13931e-06	5.53572e-05	202816_s_at	0.50503	9.50064e-06	0.000288777	3802129	0.456248	0.000415897	0.00397072	ILMN_2359096	0.174825	0.00395714	0.0200157
6732	SRPK1	0.476385	1.16738e-14	2.31155e-13	202200_s_at	0.226456	0.00325248	0.00830609	202200_s_at	0.303467	0.00251395	0.00663499	202200_s_at	0.549598	1.08303e-06	6.36689e-05	2951674	0.718888	0	0	ILMN_1798804	0.22689	0.000169883	0.00156337
4116	MAGOH	0.475553	1.31688e-14	2.59497e-13	210093_s_at	0.428768	7.42727e-09	1.60744e-07	210093_s_at	0.582895	2.05983e-10	5.63432e-08	210093_s_at	0.549866	1.06808e-06	6.31521e-05	2413180	0.502398	8.53003e-05	0.00121403	ILMN_2215656	0.307333	2.58014e-07	6.07332e-06
4236	MFAP1	0.475018	1.42263e-14	2.78417e-13	203406_at	0.262598	0.000607149	0.00195218	203406_at	0.228053	0.0248626	0.0480505	203406_at	0.315225	0.00764214	0.0303687	3621692	0.503889	8.07578e-05	0.00116157	ILMN_1676799	0.160319	0.00831085	0.0354334
8562	DENR	0.474884	1.45051e-14	2.83678e-13	221509_at	0.324008	1.94192e-05	0.000111666	221509_at	0.283229	0.0050752	0.012169	221509_at	0.487156	2.10969e-05	0.000495402	3435490	0.63469	2.53493e-07	1.53085e-05	ILMN_1760954	0.290225	1.22478e-06	2.35589e-05
64841	GNPNAT1	0.474169	1.60797e-14	3.11911e-13	225853_at	0.229501	0.00285016	0.00740586	225853_at	0.304689	0.00250787	0.00662235	225853_at	0.529678	2.95506e-06	0.000127105	3564872	0.708517	0	0	ILMN_1686235	0.161055	0.00801457	0.0344771
51605	TRMT6	0.473391	1.79822e-14	3.4623e-13	233970_s_at	0.426061	9.4376e-09	1.95939e-07	233970_s_at	0.408689	3.79465e-05	0.000203309	233970_s_at	0.453521	8.51764e-05	0.00125815	3896524	0.607402	9.86734e-07	4.36092e-05	ILMN_1765085	0.252426	2.70824e-05	0.000338584
3308	HSPA4	0.472582	2.01942e-14	3.86218e-13	208815_x_at	0.331711	1.19177e-05	7.56547e-05	208815_x_at	0.493991	3.97135e-07	2.04191e-05	208815_x_at	0.39497	0.000716246	0.00565201	2828856	0.562549	7.72925e-06	0.000210661	ILMN_1734814	0.173169	0.00431923	0.0214014
10419	PRMT5	0.472515	2.03889e-14	3.8916e-13	1564520_s_at	0.4493	1.12537e-09	3.41557e-08	1564520_s_at	0.465522	2.0671e-06	4.23785e-05	1564520_s_at	0.380483	0.00114956	0.00791198	3556924	0.607726	9.71384e-07	4.31471e-05	ILMN_1811955	0.284196	2.07094e-06	3.71137e-05
29956	CERS2	0.472502	2.04271e-14	3.89629e-13	222212_s_at	0.24629	0.00133461	0.00386403	222212_s_at	0.37617	0.000162997	0.000645412	222212_s_at	0.421865	0.000281657	0.00298644	2434716	0.341716	0.00959298	0.0422695	ILMN_1726108	0.22735	0.000164643	0.00152521
11200	CHEK2	0.470695	2.64365e-14	4.95325e-13	210416_s_at	0.415229	2.41043e-08	4.23778e-07	210416_s_at	0.312592	0.00190968	0.00523128	210416_s_at	0.394869	0.000718653	0.00566665	3956433	0.574669	4.53236e-06	0.000140959	ILMN_2395236	0.387414	4.23246e-11	2.71061e-09
1829	DSG2	0.47014	2.86075e-14	5.34382e-13	217901_at	0.338042	7.89946e-06	5.45334e-05	217901_at	0.341792	0.00061159	0.00195676	217901_at	0.477029	3.25742e-05	0.000655221	3783529	0.497278	0.000102759	0.00139926	ILMN_3251672	0.311647	1.71448e-07	4.26984e-06
29889	GNL2	0.469586	3.09505e-14	5.75374e-13	201948_at	0.370432	8.32786e-07	8.78819e-06	201948_at	0.412621	3.15048e-05	0.000178492	201948_at	0.447653	0.000107206	0.00148718	2407191	0.579119	2.36486e-06	8.56304e-05	ILMN_1761113	0.261477	1.34574e-05	0.000185818
26610	ELP4	0.466989	4.46612e-14	8.11255e-13	203829_at	0.284918	0.00019	0.000729603	203829_at	0.261769	0.00977331	0.0215244	203829_at	0.43226	0.000192468	0.00230386	3325307	0.519251	4.53251e-05	0.000768521	ILMN_1659339	0.293684	9.01162e-07	1.80983e-05
10799	RPP40	0.466502	4.78191e-14	8.64769e-13	213427_at	0.321237	2.30745e-05	0.000127641	213427_at	0.44226	7.21376e-06	7.01044e-05	213427_at	0.453119	8.65413e-05	0.00127464	2939814	0.569679	5.65811e-06	0.000167408	ILMN_1810423	0.307869	2.45336e-07	5.8142e-06
5711	PSMD5	0.465814	5.26688e-14	9.45293e-13	203447_at	0.294904	0.000109385	0.000458384	203447_at	0.258126	0.0108709	0.0235771	203447_at	0.66945	0	0	3223646	0.611615	8.04102e-07	3.7413e-05	ILMN_1720926	0.173278	0.00429458	0.021298
29968	PSAT1	0.463924	6.85759e-14	1.20357e-12	223062_s_at	0.314749	3.43257e-05	0.00017633	223062_s_at	0.241782	0.0172356	0.0351339	223062_s_at	0.554561	8.36086e-07	5.22987e-05	3175971	0.502658	8.44937e-05	0.00120352	ILMN_1692938	0.152701	0.0119965	0.0469934
5366	PMAIP1	0.463865	6.91404e-14	1.21199e-12	204286_s_at	0.30567	5.89348e-05	0.000273258	204286_s_at	0.347583	0.000523822	0.0017172	204286_s_at	0.487827	2.04895e-05	0.000485581	3790704	0.486453	0.000150988	0.00185671	ILMN_2098446	0.221672	0.000241301	0.00209243
57129	MRPL47	0.463475	7.29937e-14	1.27299e-12	223480_s_at	0.381785	3.56438e-07	4.34564e-06	223480_s_at	0.396421	6.68781e-05	0.000311961	223480_s_at	0.372803	0.00146535	0.00940397	2706985	0.500259	9.22304e-05	0.00129387	ILMN_1687036	0.312456	1.58678e-07	3.97392e-06
10598	AHSA1	0.463143	7.64419e-14	1.32374e-12	201491_at	0.213044	0.00570512	0.0135398	201491_at	0.356617	0.000366252	0.00127006	201491_at	0.338397	0.00406986	0.0194144	3545466	0.603643	1.18258e-06	5.0129e-05	ILMN_1703617	0.248322	3.68772e-05	0.000440979
10436	EMG1	0.463059	7.73395e-14	1.33721e-12	209233_at	0.291733	0.000130634	0.000531683	209233_at	0.440656	7.83895e-06	7.35851e-05	209233_at	0.456644	6.26182e-05	0.00102125	3403140	0.560215	8.549e-06	0.000226017	ILMN_1797074	0.237358	8.19852e-05	0.000857342
115353	LRRC42	0.462558	8.29067e-14	1.4279e-12	215084_s_at	0.210671	0.00628064	0.0147134	215084_s_at	0.319561	0.00149291	0.0042408	215084_s_at	0.429577	0.000212574	0.00246545	2336913	0.605911	1.06037e-06	4.62838e-05	ILMN_1688479	0.350232	3.2857e-09	1.33019e-07
23560	GTPBP4	0.462264	8.6351e-14	1.48172e-12	218239_s_at	0.356006	2.3391e-06	2.04347e-05	218239_s_at	0.38427	0.000114883	0.000484149	218239_s_at	0.513716	6.35323e-06	0.000219443	3231774	0.546409	1.53226e-05	0.000348195	ILMN_1742577	0.233318	0.000109034	0.00108929
79568	MAIP1	0.462138	8.78686e-14	1.5034e-12	219176_at	0.22074	0.00414888	0.0102855	219176_at	0.310685	0.00204077	0.00553348	219176_at	0.403387	0.000539019	0.00462722	2522014	0.433886	0.000834243	0.00673582	ILMN_1795007	0.158745	0.00897696	0.0376302
8896	BUD31	0.461888	9.09618e-14	1.55167e-12	205690_s_at	0.191654	0.0130955	0.0279003	205690_s_at	0.365795	0.000251981	0.000927077	205690_s_at	0.347954	0.0030969	0.0159166	3014742	0.333873	0.0114751	0.0482133	ILMN_1710697	0.324679	4.7916e-08	1.38878e-06
55726	INTS13	0.460836	1.05179e-13	1.76781e-12	221652_s_at	0.293886	0.000115826	0.000479915	221652_s_at	0.510007	1.47247e-07	1.09846e-05	221652_s_at	0.568578	3.94675e-07	3.06128e-05	3448428	0.656598	7.91169e-08	5.96217e-06	ILMN_2196335	0.207639	0.000595776	0.00440436
54931	TRMT10C	0.460436	1.11136e-13	1.86574e-12	223267_at	0.274281	0.000334626	0.001175	223267_at	0.277706	0.00603558	0.0141606	223267_at	0.551107	1.00145e-06	6.04317e-05	2633917	0.403487	0.00200726	0.0131976	ILMN_1672565	0.26739	8.40295e-06	0.000124475
64782	AEN	0.459955	1.18747e-13	1.98419e-12	219361_s_at	0.425336	1.0059e-08	2.06381e-07	219361_s_at	0.308437	0.0022058	0.00590913	219361_s_at	0.384708	0.00100348	0.00713634	3607232	0.476147	0.000215451	0.00243075	ILMN_3240321	0.197135	0.00112899	0.00732321
6628	SNRPB	0.459364	1.28771e-13	2.13917e-12	213175_s_at	0.457997	4.86894e-10	1.68743e-08	213175_s_at	0.463878	2.2643e-06	4.36897e-05	213175_s_at	0.580986	1.97745e-07	1.81813e-05	3894995	0.565595	6.7697e-06	0.000192543	ILMN_1774661	0.456522	2.63618e-15	4.02885e-13
56950	SMYD2	0.456338	1.94626e-13	3.1277e-12	212922_s_at	0.478537	6.11438e-11	3.47503e-09	212922_s_at	0.548759	1.01693e-08	1.48709e-06	212922_s_at	0.44051	0.000141109	0.00183236	2379754	0.511343	6.12113e-05	0.000957764	ILMN_1721605	0.230231	0.000135122	0.00130257
54830	NUP62CL	0.454574	2.47165e-13	3.89749e-12	220520_s_at	0.371147	7.90204e-07	8.42652e-06	220520_s_at	0.39554	6.96005e-05	0.000322388	220520_s_at	0.473206	3.82548e-05	0.000727408	4017281	0.526964	3.35897e-05	0.000613805	ILMN_1756550	0.290132	1.23488e-06	2.36793e-05
253558	LCLAT1	0.453977	2.67881e-13	4.20327e-12	226996_at	0.207709	0.00707117	0.0163084	226996_at	0.263649	0.00924583	0.0205191	226996_at	0.351408	0.00280023	0.0148111	2475710	0.413599	0.00151154	0.0106193	ILMN_3262936	0.225171	0.000190879	0.00172093
2960	GTF2E1	0.452935	3.08212e-13	4.79137e-12	205930_at	0.187666	0.0151582	0.0317316	205930_at	0.238165	0.0190163	0.0382471	205930_at	0.529712	2.95021e-06	0.000127105	2638467	0.343207	0.00926743	0.0412577	ILMN_1655921	0.172263	0.00453005	0.0222386
55787	TXLNG	0.452591	3.22783e-13	5.00971e-12	227520_at	0.238297	0.0019277	0.00528893	227520_at	0.235207	0.0205894	0.0409215	227520_at	0.297586	0.0119848	0.0419183	3970166	0.401478	0.00212159	0.01379	ILMN_2134176	0.276329	4.03547e-06	6.63333e-05
23212	RRS1	0.451581	3.69532e-13	5.67364e-12	209567_at	0.199637	0.00969312	0.0215022	209567_at	0.418867	2.33383e-05	0.000144387	209567_at	0.490241	1.84357e-05	0.000455717	3101622	0.503111	8.30992e-05	0.00118846	ILMN_1767658	0.226701	0.000172087	0.00157784
23028	KDM1A	0.450573	4.22769e-13	6.42884e-12	212348_s_at	0.33709	8.40828e-06	5.72206e-05	212348_s_at	0.406112	4.28177e-05	0.000222607	212348_s_at	0.437257	0.000159622	0.00199693	2325002	0.709489	0	0	ILMN_1813840	0.221995	0.000236173	0.00205479
23279	NUP160	0.4496	4.81237e-13	7.22944e-12	212709_at	0.438809	2.99822e-09	7.48884e-08	212709_at	0.35734	0.000355753	0.001237	212709_at	0.485077	2.30884e-05	0.000525754	3371986	0.489305	0.000136586	0.0017241	ILMN_1652989	0.199916	0.000956149	0.00641596
54942	ABITRAM	0.449337	4.9831e-13	7.46629e-12	218998_at	0.353943	2.70023e-06	2.29212e-05	218998_at	0.361614	0.000299179	0.00107264	218998_at	0.494869	1.50264e-05	0.000396779	3184218	0.462925	0.000334924	0.00335762	ILMN_2191929	0.193145	0.00142742	0.00882595
5394	EXOSC10	0.448194	5.79837e-13	8.60659e-12	207541_s_at	0.464518	2.55743e-10	9.99444e-09	207541_s_at	0.448598	5.17473e-06	6.08365e-05	207541_s_at	0.42274	0.00024008	0.0026814	2396480	0.474981	0.000224153	0.00249069	ILMN_1711189	0.296391	7.0679e-07	1.46744e-05
29929	ALG6	0.446243	7.49862e-13	1.09315e-11	219649_at	0.33493	9.6798e-06	6.40647e-05	219649_at	0.3287	0.00107183	0.00319322	219649_at	0.435681	0.000169377	0.00209092	2339682	0.422219	0.00117911	0.00877689	ILMN_1771411	0.188694	0.00184449	0.0108931
54840	APTX	0.445571	8.19102e-13	1.18622e-11	218527_at	0.270506	0.000406848	0.00138729	218527_at	0.238941	0.0186214	0.0375596	218527_at	0.576459	2.5526e-07	2.20978e-05	3203311	0.495657	0.000108935	0.00146414	ILMN_1726752	0.265343	9.90354e-06	0.000142919
10885	WDR3	0.445152	8.65293e-13	1.2468e-11	218882_s_at	0.305999	5.78097e-05	0.000268787	218882_s_at	0.337852	0.000761613	0.00237238	218882_s_at	0.545037	1.36951e-06	7.33637e-05	2354082	0.63307	2.75436e-07	1.62988e-05	ILMN_1711254	0.189753	0.00173622	0.0103789
1122	CHML	0.444901	8.9425e-13	1.28464e-11	1565951_s_at	0.397494	1.04347e-07	1.53598e-06	1565951_s_at	0.367256	0.000215305	0.00081494	1565951_s_at	0.376291	0.00131331	0.00868638	2463515	0.351569	0.00761421	0.035786	ILMN_1747697	0.279544	3.08014e-06	5.24747e-05
219988	PATL1	0.443435	1.08275e-12	1.53612e-11	225466_at	0.27244	0.000368219	0.00127528	225466_at	0.308095	0.00223193	0.00597209	225466_at	0.498323	1.2877e-05	0.000355103	3374746	0.505639	7.57105e-05	0.00110979	ILMN_1680782	0.304757	3.28302e-07	7.47507e-06
8565	YARS1	0.443363	1.09302e-12	1.54915e-11	212048_s_at	0.224322	0.00356445	0.00898757	212048_s_at	0.365309	0.000257094	0.000943521	212048_s_at	0.326224	0.00569861	0.0246924	2405192	0.709295	0	0	ILMN_1766010	0.244231	4.98982e-05	0.000568064
10535	RNASEH2A	0.440775	1.52869e-12	2.12448e-11	203022_at	0.55846	4.44049e-15	1.49353e-12	203022_at	0.594401	0	0	203022_at	0.46984	3.5678e-05	0.000696419	3821908	0.476277	0.000214503	0.00242471	ILMN_1810901	0.581627	7.74798e-26	1.2776e-22
22850	ADNP2	0.440505	1.58288e-12	2.19233e-11	203322_at	0.367604	1.02373e-06	1.04705e-05	203322_at	0.378879	0.000145141	0.000585789	203322_at	0.38729	0.000922724	0.00671569	3795501	0.639357	1.99202e-07	1.30416e-05	ILMN_2080751	0.431048	1.21325e-13	1.30623e-11
80135	RPF1	0.437305	2.38659e-12	3.21206e-11	218462_at	0.506925	2.74309e-12	3.77719e-10	218462_at	0.461274	2.61355e-06	4.51485e-05	218462_at	0.511737	6.96914e-06	0.00023477	2344542	0.4007	0.00216739	0.0140411	ILMN_1655734	0.168019	0.00564483	0.0262857
127933	UHMK1	0.436164	2.75983e-12	3.66775e-11	224691_at	0.269318	0.000432407	0.00146229	224691_at	0.326005	0.00118307	0.00347271	224691_at	0.477163	3.239e-05	0.000652154	2364155	0.475045	0.000223662	0.00248836	ILMN_2096012	0.171612	0.004687	0.0228408
55920	RCC2	0.436133	2.7708e-12	3.68062e-11	224578_at	0.381187	3.73025e-07	4.49668e-06	224578_at	0.330252	0.00101221	0.00304077	224578_at	0.632059	6.24656e-09	1.58735e-06	2398894	0.424358	0.00110759	0.00836456	ILMN_1720124	0.340998	8.90128e-09	3.19813e-07
55646	LYAR	0.43339	3.92108e-12	5.05126e-11	223414_s_at	0.337768	8.04248e-06	5.52049e-05	223414_s_at	0.547786	1.0956e-08	1.57176e-06	223414_s_at	0.431891	0.000195125	0.00232619	2758686	0.660876	6.2163e-08	4.93387e-06	ILMN_1764362	0.303254	3.77468e-07	8.44719e-06
994	CDC25B	0.43296	4.13898e-12	5.31758e-11	201853_s_at	0.444994	1.68943e-09	4.72878e-08	201853_s_at	0.546431	1.21416e-08	1.69445e-06	201853_s_at	0.499698	1.21044e-05	0.000342075	3874438	0.428183	0.000989412	0.00768603	ILMN_2338323	0.259019	1.6314e-05	0.000219175
9818	NUP58	0.432347	4.47052e-12	5.69997e-11	225047_at	0.541152	4.34608e-14	1.11461e-11	225047_at	0.47612	1.1366e-06	3.38424e-05	225047_at	0.400201	0.000600744	0.00496994	3482219	0.493842	0.000116256	0.00153333	ILMN_2378316	0.238212	7.71391e-05	0.000813726
2288	FKBP4	0.431454	5.00076e-12	6.32522e-11	200895_s_at	0.216991	0.00485162	0.0117702	200895_s_at	0.279087	0.00578144	0.0136392	200895_s_at	0.326529	0.00545001	0.0239131	3401099	0.630801	3.09218e-07	1.78194e-05	ILMN_1782045	0.339578	1.03457e-08	3.65013e-07
5708	PSMD2	0.431188	5.16973e-12	6.53605e-11	200830_at	0.366496	1.10935e-06	1.11462e-05	200830_at	0.302764	0.0025757	0.0067779	200830_at	0.362005	0.0020424	0.0118272	2655650	0.481665	0.000148615	0.00183264	ILMN_1712432	0.377479	1.43014e-10	8.25161e-09
4076	CAPRIN1	0.429096	6.71055e-12	8.31486e-11	225340_s_at	0.359592	1.81795e-06	1.67633e-05	225340_s_at	0.36832	0.000226924	0.000849671	225340_s_at	0.607881	3.91409e-08	6.69212e-06	3326183	0.667099	4.31555e-08	3.70866e-06	ILMN_1754145	0.210858	0.00048671	0.00376695
2023	ENO1	0.427068	8.6261e-12	1.04749e-10	201231_s_at	0.395757	1.19912e-07	1.72002e-06	201231_s_at	0.519448	8.0017e-08	7.43514e-06	201231_s_at	0.540946	1.68624e-06	8.45881e-05	2395490	0.652645	9.83541e-08	7.13735e-06	ILMN_1710756	0.442005	2.43011e-14	3.05764e-12
23076	RRP1B	0.425349	1.06583e-11	1.2705e-10	212846_at	0.322931	2.07697e-05	0.000117489	212846_at	0.293538	0.0036402	0.00913948	212846_at	0.379846	0.0011732	0.00802884	3923218	0.557623	9.55512e-06	0.000244196	ILMN_1812973	0.252638	2.66509e-05	0.000334257
25914	RTTN	0.424562	1.17375e-11	1.38815e-10	227072_at	0.431726	5.70299e-09	1.28018e-07	227072_at	0.52985	3.98333e-08	4.5909e-06	227072_at	0.352247	0.00273218	0.0145487	3812426	0.49099	0.000128681	0.00165271	ILMN_1735658	0.411328	1.90063e-12	1.64494e-10
51639	SF3B6	0.421628	1.67815e-11	1.91952e-10	223416_at	0.252982	0.000971974	0.0029348	223416_at	0.386019	0.000106405	0.000455627	223416_at	0.339775	0.0037441	0.0182812	2544179	0.468628	0.000277446	0.0029174	ILMN_2182120	0.206059	0.000657241	0.00476431
11332	ACOT7	0.41951	2.16747e-11	2.42867e-10	208002_s_at	0.445153	1.66433e-09	4.67767e-08	208002_s_at	0.467889	1.81153e-06	4.01629e-05	208002_s_at	0.45275	8.78102e-05	0.00128659	2394626	0.414636	0.00146752	0.010418	ILMN_1740265	0.316806	1.0426e-07	2.74043e-06
80005	DOCK5	0.418688	2.39255e-11	2.65176e-10	230263_s_at	0.175257	0.0234901	0.0463188	230263_s_at	0.239204	0.0184892	0.0373112	230263_s_at	0.412274	0.000396209	0.00379506	3090512	0.381514	0.00361661	0.0204146	ILMN_1752455	0.247401	3.94929e-05	0.000466559
5214	PFKP	0.417871	2.6388e-11	2.89105e-10	201037_at	0.280627	0.000239387	0.000884798	201037_at	0.405875	4.32933e-05	0.00022434	201037_at	0.467807	4.7862e-05	0.000850939	3232349	0.566762	6.43278e-06	0.000184149	ILMN_1805737	0.268451	7.7129e-06	0.000115786
27301	APEX2	0.417394	2.79381e-11	3.04221e-10	204408_at	0.328991	1.41814e-05	8.69057e-05	204408_at	0.375736	0.00016604	0.00065506	204408_at	0.306774	0.00951036	0.0355094	3978620	0.457221	0.000403089	0.0038715	ILMN_1652505	0.270559	6.49802e-06	0.00010004
1457	CSNK2A1	0.417325	2.81695e-11	3.0639e-10	212072_s_at	0.280545	0.000240437	0.000887999	212072_s_at	0.230775	0.0231547	0.045227	212072_s_at	0.56603	4.53412e-07	3.34628e-05	3894228	0.511473	6.09139e-05	0.000953956	ILMN_2386354	0.169945	0.00511152	0.0243565
30836	DNTTIP2	0.415464	3.51605e-11	3.74447e-10	202776_at	0.299982	8.19553e-05	0.000357837	202776_at	0.476239	1.12892e-06	3.37629e-05	202776_at	0.485614	2.25583e-05	0.000515399	2423597	0.560734	8.36008e-06	0.000222021	ILMN_1708345	0.276651	3.92834e-06	6.47422e-05
58516	SINHCAF	0.415423	3.53355e-11	3.76171e-10	220147_s_at	0.27677	0.000293715	0.00105371	220147_s_at	0.315235	0.00174058	0.00483323	220147_s_at	0.604561	4.84288e-08	7.47036e-06	3449700	0.658673	7.04443e-08	5.40094e-06	ILMN_3196019	0.189286	0.00178322	0.0106093
3065	HDAC1	0.414024	4.17042e-11	4.38738e-10	201209_at	0.3406	6.67281e-06	4.75368e-05	201209_at	0.319719	0.00148452	0.00421812	201209_at	0.517505	5.31384e-06	0.000193993	2328868	0.486388	0.000151331	0.00185704	ILMN_1727458	0.166188	0.0061976	0.0282627
83732	RIOK1	0.412658	4.89984e-11	5.08547e-10	224450_s_at	0.300639	7.89197e-05	0.000346574	224450_s_at	0.252853	0.0126511	0.0268561	224450_s_at	0.474648	3.60116e-05	0.000698346	2893721	0.453721	0.000450951	0.00421637	ILMN_1652487	0.211985	0.000453091	0.00353842
9972	NUP153	0.408781	7.71038e-11	7.74916e-10	202097_at	0.341028	6.48604e-06	4.64621e-05	202097_at	0.35588	0.000377235	0.00130176	202097_at	0.58615	1.4706e-07	1.5162e-05	2943808	0.561123	8.22097e-06	0.000219317	ILMN_1705907	0.224428	0.000200676	0.00179429
5690	PSMB2	0.407898	8.54198e-11	8.52199e-10	238425_at	0.426431	9.13494e-09	1.90545e-07	238425_at	0.401536	5.29379e-05	0.000261629	238425_at	0.34554	0.0033207	0.0167148	2406245	0.462673	0.000290439	0.00302338	ILMN_1764794	0.341139	8.76889e-09	3.15781e-07
3336	HSPE1	0.406082	1.05362e-10	1.03739e-09	205133_s_at	0.389313	1.9942e-07	2.65509e-06	205133_s_at	0.548443	1.04187e-08	1.50521e-06	205133_s_at	0.315996	0.00748894	0.0299864	2521479	0.333355	0.0116101	0.0486762	ILMN_1803775	0.305828	2.97093e-07	6.87947e-06
64866	CDCP1	0.405717	1.09885e-10	1.07747e-09	218451_at	0.380347	3.97593e-07	4.73168e-06	218451_at	0.389885	8.96891e-05	0.000395608	218451_at	0.428471	0.000221418	0.0025379	2671728	0.537529	2.20446e-05	0.000447336	ILMN_1724941	0.260265	1.48012e-05	0.000201706
5716	PSMD10	0.40485	1.2139e-10	1.18378e-09	219485_s_at	0.35558	2.4097e-06	2.09117e-05	219485_s_at	0.320968	0.00141956	0.00405545	219485_s_at	0.516968	5.45059e-06	0.000197231	4017519	0.40232	0.00207296	0.0135487	ILMN_2281128	0.213339	0.000415587	0.00329378
5591	PRKDC	0.404622	1.246e-10	1.21219e-09	208694_at	0.365595	1.184e-06	1.17581e-05	208694_at	0.397565	6.34913e-05	0.000299844	208694_at	0.577297	2.43542e-07	2.14453e-05	3134034	0.48937	0.000136274	0.00172139	ILMN_1769517	0.401397	7.10675e-12	5.47063e-10
116238	TLCD1	0.403947	1.34609e-10	1.29895e-09	227804_at	0.179775	0.0200864	0.0404747	227804_at	0.282111	0.00525775	0.0125539	227804_at	0.33055	0.00506341	0.0226776	3751042	0.342105	0.00950711	0.0420487	ILMN_1784655	0.250984	3.02045e-05	0.000370955
10621	POLR3F	0.402927	1.51241e-10	1.45209e-09	205218_at	0.252837	0.000978745	0.00295264	205218_at	0.33705	0.000785078	0.00243585	205218_at	0.459826	6.62381e-05	0.00106255	3878429	0.337374	0.0105988	0.045563	ILMN_1673966	0.271474	6.02961e-06	9.38439e-05
11235	PDCD10	0.402598	1.57005e-10	1.50339e-09	210907_s_at	0.312888	3.84025e-05	0.000193493	210907_s_at	0.227856	0.0249904	0.0482385	210907_s_at	0.481225	2.15483e-05	0.000500687	2704188	0.359865	0.00623525	0.0306958	ILMN_2269002	0.188523	0.00186247	0.0109827
10165	SLC25A13	0.399881	2.13624e-10	1.99886e-09	203775_at	0.268821	0.000443534	0.00149497	203775_at	0.428256	1.47102e-05	0.000105665	203775_at	0.554762	8.27298e-07	5.19073e-05	3062193	0.642468	1.69341e-07	1.13112e-05	ILMN_1668012	0.252969	2.59891e-05	0.000326872
6629	SNRPB2	0.39963	2.19742e-10	2.05119e-09	202505_at	0.20294	0.00853124	0.0192157	202505_at	0.338155	0.000752934	0.00234784	202505_at	0.56053	6.09549e-07	4.1411e-05	3877776	0.364532	0.00556047	0.0281197	ILMN_1690706	0.164197	0.00685322	0.0305291
51651	PTRH2	0.3992	2.30651e-10	2.14391e-09	218732_at	0.286383	0.000175441	0.000682762	218732_at	0.468888	1.71288e-06	3.93061e-05	218732_at	0.326693	0.00562642	0.0244363	3764872	0.44698	0.000557986	0.00498204	ILMN_1683052	0.387834	4.01684e-11	2.58414e-09
55617	TASP1	0.39897	2.36717e-10	2.19815e-09	219443_at	0.272596	0.000365258	0.00126682	219443_at	0.258311	0.0108129	0.0234688	219443_at	0.457109	7.38591e-05	0.00114714	3898126	0.414182	0.00148664	0.0105156	ILMN_1707326	0.154344	0.0110979	0.044349
8624	PSMG1	0.398258	2.56414e-10	2.3695e-09	203405_at	0.429681	6.8473e-09	1.49932e-07	203405_at	0.500736	2.63082e-07	1.6159e-05	203405_at	0.483166	2.5073e-05	0.000551363	3932131	0.675849	2.47097e-08	2.43141e-06	ILMN_1659285	0.180475	0.00291815	0.0156792
157769	FAM91A1	0.393175	4.514e-10	3.9882e-09	226294_x_at	0.21409	0.00546678	0.0130573	226294_x_at	0.329292	0.00104872	0.00313668	226294_x_at	0.479041	2.99106e-05	0.000617379	3114365	0.528584	3.15142e-05	0.000584354	ILMN_1777322	0.168391	0.00553823	0.025909
27032	ATP2C1	0.389976	6.41197e-10	5.49682e-09	209935_at	0.293391	0.000119083	0.000491395	209935_at	0.386111	0.000105976	0.000454451	209935_at	0.466533	5.04358e-05	0.000876199	2642325	0.333809	0.0114919	0.0482609	ILMN_1758784	0.232227	0.000117657	0.00116064
28998	MRPL13	0.38767	8.23871e-10	6.89729e-09	218049_s_at	0.379713	4.17145e-07	4.9272e-06	218049_s_at	0.463891	2.26265e-06	4.36897e-05	218049_s_at	0.520355	4.63985e-06	0.000175963	3150797	0.438683	0.000721203	0.00603879	ILMN_1671158	0.169046	0.00535455	0.0252078
5905	RANGAP1	0.387631	8.27391e-10	6.92362e-09	212127_at	0.339857	7.00906e-06	4.94345e-05	212127_at	0.280257	0.00557352	0.0131957	212127_at	0.329521	0.00501379	0.0225538	3961842	0.383977	0.00339185	0.0194637	ILMN_1662198	0.209961	0.000515059	0.0039414
4830	NME1	0.387214	8.65544e-10	7.23346e-09	201577_at	0.423902	1.14066e-08	2.29665e-07	201577_at	0.526746	4.92035e-08	5.2667e-06	201577_at	0.439537	0.000146425	0.00188233	3726934	0.758167	0	0	ILMN_2414399	0.41947	6.23681e-13	5.99384e-11
5315	PKM	0.38183	1.54117e-09	1.2304e-08	201251_at	0.267231	0.000480923	0.00159972	201251_at	0.366006	0.000249799	0.000920204	201251_at	0.364554	0.00189027	0.0112218	3631964	0.385662	0.00324532	0.0188312	ILMN_2366634	0.206457	0.000641254	0.00466786
1962	EHHADH	0.380572	1.76087e-09	1.38987e-08	205222_at	0.377171	5.05181e-07	5.78716e-06	205222_at	0.394987	7.13595e-05	0.000328754	205222_at	0.379913	0.00117069	0.00801435	2708720	0.490277	0.000131973	0.00168883	ILMN_1701507	0.227781	0.000159872	0.00149115
10067	SCAMP3	0.379427	1.98698e-09	1.55375e-08	201771_at	0.235798	0.00215735	0.00581894	201771_at	0.338944	0.000730717	0.00228656	201771_at	0.320557	0.00663712	0.0275265	2437307	0.374773	0.00430088	0.0232715	ILMN_2399208	0.289056	1.35743e-06	2.57748e-05
3312	HSPA8	0.378715	2.1417e-09	1.662e-08	221891_x_at	0.210227	0.00639375	0.0149477	221891_x_at	0.30436	0.00253608	0.0066822	221891_x_at	0.305265	0.0098831	0.0365354	3395416	0.340355	0.00989889	0.0433144	ILMN_1686367	0.23272	0.000113681	0.00112888
8626	TP63	0.376321	2.75137e-09	2.09696e-08	209863_s_at	0.268894	0.000441887	0.00149017	209863_s_at	0.284412	0.00488809	0.0117657	209863_s_at	0.479175	2.97404e-05	0.000616347	2657665	0.34755	0.00837338	0.0384722	ILMN_3305055	0.152421	0.0121558	0.0474629
2739	GLO1	0.374951	3.17269e-09	2.39317e-08	200681_at	0.261443	0.000643084	0.00205133	200681_at	0.291	0.00395477	0.00981754	200681_at	0.505164	9.44248e-06	0.000287435	2952679	0.60293	1.22369e-06	5.17471e-05	ILMN_1702177	0.291011	1.14274e-06	2.21821e-05
4486	MST1R	0.373979	3.50861e-09	2.62989e-08	205455_at	0.41005	3.73056e-08	6.2165e-07	205455_at	0.236745	0.019758	0.0394948	205455_at	0.364152	0.00191359	0.0113144	2674919	0.46623	0.000300414	0.00308712	ILMN_1688154	0.251194	2.9729e-05	0.000365832
9521	EEF1E1	0.368302	6.27526e-09	4.49268e-08	204905_s_at	0.343568	5.47583e-06	4.03918e-05	204905_s_at	0.5119	1.30503e-07	1.02785e-05	204905_s_at	0.407079	0.000426489	0.00397378	2940920	0.534029	2.53804e-05	0.000495635	ILMN_1725105	0.223371	0.00021544	0.00190563
7525	YES1	0.359084	1.57505e-08	1.05395e-07	202933_s_at	0.297009	9.71124e-05	0.000412346	202933_s_at	0.343441	0.000615157	0.00196756	202933_s_at	0.288632	0.0149178	0.0489866	3795942	0.547965	1.43634e-05	0.00033283	ILMN_1691466	0.215327	0.000365709	0.00296984
1981	EIF4G1	0.356744	1.98034e-08	1.30198e-07	208625_s_at	0.256593	0.000816246	0.00252061	208625_s_at	0.253748	0.0123324	0.0262501	208625_s_at	0.475486	3.47645e-05	0.000686489	2655688	0.355069	0.00700286	0.0336481	ILMN_2370772	0.297938	6.14449e-07	1.30248e-05
1947	EFNB1	0.356481	2.03168e-08	1.33267e-07	202711_at	0.183602	0.0175456	0.0360415	202711_at	0.27313	0.00695043	0.0159924	202711_at	0.364923	0.00186912	0.0111317	3980170	0.437581	0.000745866	0.00618946	ILMN_1654563	0.21403	0.000397575	0.00317109
5355	PLP2	0.356059	2.11699e-08	1.3845e-07	201136_at	0.310516	4.42606e-05	0.000216988	201136_at	0.264872	0.0089164	0.0198891	201136_at	0.349631	0.00294954	0.0154141	3977067	0.410682	0.0016418	0.0113313	ILMN_1738767	0.234987	9.69747e-05	0.000985794
5230	PGK1	0.350252	3.70237e-08	2.32347e-07	227068_at	0.33774	8.05733e-06	5.52884e-05	227068_at	0.42823	1.47295e-05	0.000105693	227068_at	0.395741	0.000698032	0.00554024	3982462	0.404265	0.00196451	0.0130136	ILMN_1755749	0.183478	0.00247321	0.0137801
51373	MRPS17	0.349729	3.89153e-08	2.43097e-07	218982_s_at	0.263785	0.000572196	0.00185403	218982_s_at	0.42055	2.15051e-05	0.000136545	218982_s_at	0.292488	0.013586	0.0457857	3003143	0.527353	3.30803e-05	0.000605752	ILMN_1804851	0.286257	1.73298e-06	3.19378e-05
79017	GGCT	0.346909	5.08237e-08	3.10828e-07	215380_s_at	0.239046	0.00186335	0.0051309	215380_s_at	0.24069	0.0177571	0.036061	215380_s_at	0.5055	9.29855e-06	0.000284319	3044129	0.680127	1.82454e-08	1.83851e-06	ILMN_2101526	0.321432	6.62058e-08	1.83236e-06
5531	PPP4C	0.345736	5.67445e-08	3.43946e-07	208932_at	0.184983	0.0166999	0.0345429	208932_at	0.2619	0.00973558	0.0214482	208932_at	0.289068	0.0147618	0.0486612	3655961	0.443544	0.000620987	0.00540231	ILMN_3248975	0.314945	1.24879e-07	3.22811e-06
92675	DTD1	0.345141	6.00028e-08	3.62236e-07	234107_s_at	0.263444	0.000582058	0.00188042	234107_s_at	0.370569	0.000206572	0.000786677	234107_s_at	0.485178	2.29881e-05	0.000524052	3878533	0.656663	7.8832e-08	5.96217e-06	ILMN_1774432	0.206782	0.000628445	0.00459277
10682	EBP	0.344467	6.39013e-08	3.83489e-07	202735_at	0.32278	2.09656e-05	0.000118271	202735_at	0.258771	0.0106692	0.0231961	202735_at	0.402716	0.00055151	0.00468544	3976670	0.593207	1.93935e-06	7.40225e-05	ILMN_2073604	0.379105	1.17511e-10	6.88153e-09
2189	FANCG	0.343336	7.10088e-08	4.22695e-07	203564_at	0.435609	4.01599e-09	9.69366e-08	203564_at	0.349437	0.00048713	0.00161602	203564_at	0.403588	0.000535323	0.00460705	3204463	0.571623	5.19137e-06	0.000156403	ILMN_1758728	0.388232	3.82168e-11	2.47383e-09
9111	NMI	0.343173	7.20918e-08	4.28517e-07	203964_at	0.307221	5.3805e-05	0.0002543	203964_at	0.401312	5.34854e-05	0.000263573	203964_at	0.36727	0.00173945	0.0106215	2580955	0.358698	0.00641481	0.0313522	ILMN_1739541	0.162718	0.00737982	0.0323596
7518	XRCC4	0.342194	7.89533e-08	4.66681e-07	210813_s_at	0.396116	1.16525e-07	1.68125e-06	210813_s_at	0.488073	5.6603e-07	2.50503e-05	210813_s_at	0.419269	0.000273348	0.00293899	2818454	0.406209	0.00186118	0.0125267	ILMN_2379695	0.201375	0.000875574	0.00598032
6624	FSCN1	0.337769	1.18587e-07	6.8067e-07	201564_s_at	0.264111	0.000562924	0.00182746	201564_s_at	0.444482	6.42509e-06	6.67059e-05	201564_s_at	0.566633	4.38796e-07	3.28569e-05	2988726	0.521584	4.14257e-05	0.000719705	ILMN_1808707	0.214557	0.000384327	0.00308822
5689	PSMB1	0.336024	1.38986e-07	7.88102e-07	214288_s_at	0.188309	0.0148073	0.0310889	214288_s_at	0.361195	0.000278242	0.00101029	214288_s_at	0.312109	0.00805543	0.0314806	2986493	0.487231	0.000146928	0.00181947	ILMN_1789176	0.22106	0.000251298	0.00217071
8602	NOP14	0.331477	2.09194e-07	1.1442e-06	214661_s_at	0.266847	0.000490384	0.00162592	214661_s_at	0.402982	4.95196e-05	0.000248203	214661_s_at	0.324547	0.0059632	0.0254465	2758076	0.559373	8.86455e-06	0.000231581	ILMN_1750052	0.163511	0.00709307	0.0313613
5695	PSMB7	0.328585	2.70411e-07	1.4537e-06	200786_at	0.218964	0.00446958	0.01096	200786_at	0.263478	0.00929273	0.0206031	200786_at	0.376425	0.00130776	0.00866643	3225003	0.522492	3.99951e-05	0.000699676	ILMN_1814156	0.233185	0.000110054	0.00109743
2137	EXTL3	0.327108	3.07984e-07	1.63539e-06	209202_s_at	0.313493	3.70297e-05	0.000187729	209202_s_at	0.256601	0.0113617	0.024489	209202_s_at	0.344467	0.00342472	0.0170753	3091797	0.38644	0.00317961	0.0185292	ILMN_1778226	0.180207	0.00296127	0.0158593
4893	NRAS	0.323769	4.122e-07	2.12557e-06	224985_at	0.289652	0.000146614	0.000587172	224985_at	0.350581	0.000465686	0.00155494	224985_at	0.491415	1.75084e-05	0.000438073	2429261	0.555419	1.04965e-05	0.000262173	ILMN_1775759	0.248651	3.59823e-05	0.000431861
26499	PLEK2	0.317651	6.96884e-07	3.45156e-06	218644_at	0.27774	0.000279067	0.00101106	218644_at	0.380339	0.00013629	0.000555983	218644_at	0.430248	0.000207374	0.00242294	3569257	0.617967	5.88538e-07	3.0082e-05	ILMN_1811470	0.172343	0.0045109	0.0221584
3710	ITPR3	0.316346	7.7833e-07	3.82314e-06	201189_s_at	0.323981	1.94526e-05	0.000111795	201189_s_at	0.286017	0.0046443	0.0112675	201189_s_at	0.547586	1.20161e-06	6.84103e-05	2903782	0.338735	0.0102741	0.0445363	ILMN_1815500	0.279073	3.20515e-06	5.4221e-05
84790	TUBA1C	0.311256	1.19177e-06	5.65188e-06	209251_x_at	0.379666	4.18625e-07	4.93901e-06	209251_x_at	0.562211	3.34641e-09	6.02206e-07	209251_x_at	0.487022	2.12204e-05	0.000496355	3413787	0.58316	3.08713e-06	0.000105501	ILMN_3251341	0.345223	5.66453e-09	2.14854e-07
9650	MTFR1	0.310934	1.22406e-06	5.79441e-06	203208_s_at	0.178204	0.0212179	0.0424171	203208_s_at	0.271697	0.00726125	0.0166292	203208_s_at	0.513313	6.47419e-06	0.000223221	3101385	0.428442	0.000981829	0.0076541	ILMN_1774028	0.178817	0.00319394	0.0168405
134429	STARD4	0.310464	1.27265e-06	6.0075e-06	226390_at	0.319079	2.63599e-05	0.000142024	226390_at	0.243846	0.0162851	0.0334391	226390_at	0.387223	0.000924745	0.00672324	2870828	0.33854	0.01032	0.0447021	ILMN_1716224	0.205476	0.000681357	0.00491298
6996	TDG	0.301256	2.69053e-06	1.19764e-05	203743_s_at	0.232181	0.0025338	0.00670181	203743_s_at	0.23923	0.018476	0.0372956	203743_s_at	0.527968	3.21286e-06	0.000134527	3429365	0.420534	0.00123837	0.00911792	ILMN_1782331	0.1594	0.00869406	0.0367641
6566	SLC16A1	0.298421	3.37054e-06	1.47055e-05	202234_s_at	0.300392	8.005e-05	0.000350712	202234_s_at	0.384284	0.000114817	0.000484069	202234_s_at	0.38729	0.000922724	0.00671569	2428501	0.617708	5.96132e-07	3.02074e-05	ILMN_1757052	0.15764	0.00947229	0.0392705
3939	LDHA	0.295401	4.27412e-06	1.8293e-05	200650_s_at	0.312771	3.86745e-05	0.000194577	200650_s_at	0.420419	2.16433e-05	0.000137295	200650_s_at	0.353722	0.00261601	0.0140873	3322775	0.42196	0.00118806	0.00883603	ILMN_1807106	0.277183	3.7571e-06	6.22805e-05
51203	NUSAP1	0.295398	4.27522e-06	1.8295e-05	218039_at	0.51864	6.99324e-13	1.18579e-10	218039_at	0.516213	9.88381e-08	8.68745e-06	218039_at	0.603186	5.28186e-08	7.78902e-06	3590388	0.854485	0	0	ILMN_1726720	0.514566	1.17962e-19	3.81005e-17
158401	SHOC1	0.292231	5.46851e-06	2.28765e-05	233504_at	0.386964	2.39405e-07	3.11074e-06	233504_at	0.227331	0.0251344	0.0484709	233504_at	0.292052	0.0137312	0.0461008	3220740	0.43071	0.000917682	0.00726646	ILMN_2387328	0.160752	0.00813539	0.0348771
8836	GGH	0.284133	1.01272e-05	4.02734e-05	203560_at	0.216856	0.00487877	0.0118291	203560_at	0.237048	0.019598	0.0392438	203560_at	0.561603	5.7556e-07	3.98316e-05	3137875	0.401413	0.00212538	0.0138095	ILMN_1681754	0.208564	0.000562316	0.00420763
23566	LPAR3	0.27743	1.66256e-05	6.34576e-05	220816_at	0.326299	1.68184e-05	9.96714e-05	220816_at	0.380615	0.000134674	0.000550803	220816_at	0.418109	0.000322293	0.00327513	2420615	0.469017	0.000273877	0.00289367	ILMN_3243253	0.249717	3.32241e-05	0.000402674
3556	IL1RAP	0.276313	1.80361e-05	6.83328e-05	205227_at	0.22406	0.00360445	0.00907727	205227_at	0.333079	0.000911309	0.00277176	205227_at	0.380148	0.00116195	0.00797047	2657831	0.502982	8.34954e-05	0.00119316	ILMN_1686884	0.158653	0.00901717	0.0377584
3664	IRF6	0.271987	2.46362e-05	9.07829e-05	202597_at	0.299448	8.45049e-05	0.000366474	202597_at	0.26691	0.00839032	0.0188923	202597_at	0.497619	1.32903e-05	0.000363086	2453881	0.498509	9.82826e-05	0.00135931	ILMN_1725946	0.218463	0.000298216	0.00250543
5682	PSMA1	0.27159	2.53443e-05	9.31637e-05	211746_x_at	0.275146	0.000319848	0.00113143	211746_x_at	0.324729	0.0012393	0.00361294	211746_x_at	0.537693	1.98626e-06	9.5662e-05	3363979	0.584327	2.92658e-06	0.000100993	ILMN_1691809	0.257307	1.86331e-05	0.000245078
3084	NRG1	0.252887	9.17354e-05	0.000301144	206343_s_at	0.320435	2.42467e-05	0.000132729	206343_s_at	0.511729	1.31937e-07	1.02785e-05	206343_s_at	0.5889	1.25315e-07	1.37491e-05	3092808	0.514065	5.5238e-05	0.000891186	ILMN_1737252	0.169789	0.00515286	0.0245199
10552	ARPC1A	0.232818	0.000328353	0.000958719	200950_at	0.267039	0.000485634	0.00161304	200950_at	0.304605	0.00241693	0.00641027	200950_at	0.484406	2.37674e-05	0.000535863	3014671	0.432007	0.000882754	0.00703411	ILMN_1759915	0.314085	1.3569e-07	3.4647e-06
3622	ING2	0.224825	0.000529814	0.0014785	205981_s_at	0.30832	5.04241e-05	0.000241887	205981_s_at	0.297115	0.00323499	0.00823602	205981_s_at	0.323441	0.00614373	0.026006	2753952	0.370884	0.00474582	0.0250487	ILMN_2085722	0.221456	0.000244782	0.00212144
3692	EIF6	0.22356	0.000570621	0.00158046	210213_s_at	0.193341	0.0123002	0.0264309	210213_s_at	0.246344	0.0151961	0.031461	210213_s_at	0.320221	0.0066967	0.0276953	3903836	0.365893	0.0053762	0.0274079	ILMN_1722151	0.198799	0.00102238	0.00676336
54442	KCTD5	0.223499	0.000572652	0.0015852	218474_s_at	0.307077	5.42612e-05	0.000256191	218474_s_at	0.233208	0.0217145	0.0427927	218474_s_at	0.468746	4.60443e-05	0.000827224	3645204	0.361875	0.00593636	0.0295544	ILMN_1672728	0.207673	0.000594521	0.00439923
3918	LAMC2	0.221891	0.000628937	0.00172297	202267_at	0.211327	0.00611662	0.0143817	202267_at	0.24261	0.0168486	0.0344237	202267_at	0.495305	1.47377e-05	0.000390664	2371139	0.399793	0.00222194	0.0142895	ILMN_1701424	0.221777	0.000239614	0.00208069
578	BAK1	0.21547	0.00090841	0.00240267	203728_at	0.248045	0.00122915	0.00359648	203728_at	0.359589	0.00032486	0.00114826	203728_at	0.320087	0.00672066	0.0277664	2950753	0.537011	2.25116e-05	0.000454199	ILMN_1805990	0.171735	0.00465692	0.0227154
2707	GJB3	0.210196	0.0012191	0.00313068	205490_x_at	0.220622	0.00416959	0.0103268	205490_x_at	0.320574	0.00143978	0.00410638	205490_x_at	0.45114	9.35519e-05	0.00134506	4054414	0.337633	0.0105363	0.0453606	ILMN_2334531	0.204374	0.00072921	0.00517232
1460	CSNK2B	0.200124	0.00209732	0.0050738	201390_s_at	0.194135	0.0119403	0.0257601	201390_s_at	0.256325	0.0114526	0.0246642	201390_s_at	0.332864	0.00475015	0.0216913	2902559	0.358115	0.00650628	0.0317289	ILMN_1800461	0.249446	3.39048e-05	0.000409813
51202	DDX47	0.181701	0.00530593	0.011622	220890_s_at	0.251222	0.00105738	0.00315322	220890_s_at	0.290238	0.00405396	0.0100322	220890_s_at	0.553387	8.89137e-07	5.51131e-05	3405531	0.582577	3.17049e-06	0.000107516	ILMN_1747162	0.261511	1.34219e-05	0.000185491
1734	DIO2	-0.151559	0.0203728	0.0381563	203700_s_at	-0.438449	3.09876e-09	7.69701e-08	203700_s_at	-0.642331	0	0	203700_s_at	-0.324145	0.0060283	0.0256284	3573870	-0.483601	0.000166772	0.00200331	ILMN_1737650	-0.473132	1.81774e-16	3.34998e-14
1805	DPT	-0.166834	0.0105778	0.0213611	213071_at	-0.340417	6.75407e-06	4.79824e-05	213071_at	-0.482866	7.69216e-07	2.90442e-05	213071_at	-0.445506	0.000116502	0.00158611	2443120	-0.497991	0.000100145	0.00137428	ILMN_1708107	-0.283777	2.14696e-06	3.82836e-05
8522	GAS7	-0.187476	0.0040016	0.00904785	202192_s_at	-0.498398	7.18318e-12	7.71609e-10	202192_s_at	-0.560265	3.97838e-09	6.91665e-07	202192_s_at	-0.397116	0.000666609	0.00536767	3744965	-0.497407	0.000102279	0.00139596	ILMN_1745994	-0.382927	7.37276e-11	4.5027e-09

[truncated: 3 more sheets: S8A (GSEA, CAL-33), S8B (GSEA, MSK-Leuk1), S9 (GO analysis)]
